# Supplementary material for: The Soybean Gene J Contributes to Salt Stress Tolerance by Up-Regulating Salt-Responsive Genes
Source: Front Plant Sci. 2020 Mar 17;11:272. doi: 10.3389/fpls.2020.00272 (PMC7090219; doi:10.3389/fpls.2020.00272)
Supplement: DATA S1 — List of genes with significant expression changes. [file Data_Sheet_1.XLS]

## Sheet: Sheet1
Supplemental Data 1. List of genes with significant expression changes
Gene ID	NIL-J-1_FPKM	NIL-J-2_FPKM	NIL-J-3_FPKM	NIL-j-1_FPKM	NIL-j-2_FPKM	NIL-j-3_FPKM	FDR	log2FC	regulated	GO_annotation	Swiss_Prot_annotation		NR_annotation
Glycine_max_newGene_4114	0	0	0	1.26921	0.963037	1.11731	1.81505e-27	5.41699	up	--	--		hypothetical protein TSUD_391720 [Trifolium subterraneum]
Glyma.05G011200	2.66146	4.07025	0.485784	151.06	144.909	156.781	1.29104e-25	4.836	up	--	--		unknown [Glycine max]
Glyma.20G243800	0	0	0	1.18876	1.00763	1.54486	3.43087e-15	4.3288	up	Biological Process: pentose-phosphate shunt (GO:0006098);; Cellular Component: chloroplast thylakoid membrane (GO:0009535);; Biological Process: megagametogenesis (GO:0009561);; Biological Process: chloroplast relocation (GO:0009902);; Biological Process: thylakoid membrane organization (GO:0010027);; Biological Process: PSII associated light-harvesting complex II catabolic process (GO:0010304);;…	Protein EMBRYO SAC DEVELOPMENT ARREST 3, chloroplastic OS=Arabidopsis thaliana GN=EDA3 PE=1 SV=1		hypothetical protein GLYMA_20G243800 [Glycine max]
Glyma.10G193500	2.43872	2.85937	4.66651	63.4663	85.9365	227.456	1.68302e-20	4.28607	up	Molecular Function: superoxide dismutase activity (GO:0004784);; Molecular Function: protein binding (GO:0005515);; Biological Process: rRNA processing (GO:0006364);; Biological Process: tRNA metabolic process (GO:0006399);; Biological Process: response to UV (GO:0009411);; Cellular Component: thylakoid (GO:0009579);; Biological Process: chloroplast organization (GO:0009658);; Biological Process:…	Superoxide dismutase [Fe], chloroplastic OS=Glycine max GN=SODB PE=2 SV=1		iron-superoxide dismutase [Glycine max]
Glyma.02G282300	2.09334	4.74734	0.623703	98.6012	94.2333	62.9129	8.30208e-21	4.21941	up	--	--		hypothetical protein GLYMA_02G282300 [Glycine max]
Glyma.14G032000	11.2097	9.32391	7.09519	152.917	202.562	161.534	2.20941e-52	4.09671	up	--	--		hypothetical protein glysoja_019972 [Glycine soja]
Glyma.U007200	0.435559	0.366217	0.215688	39.3293	19.793	3.15657	8.12185e-13	3.93364	up	--	--		hypothetical protein GLYMA_U007200 [Glycine max]
Glyma.20G196900	17.3268	13.6192	17.5875	252.85	213.312	413.093	7.01688e-34	3.92588	up	Molecular Function: superoxide dismutase activity (GO:0004784);; Molecular Function: protein binding (GO:0005515);; Biological Process: rRNA processing (GO:0006364);; Biological Process: tRNA metabolic process (GO:0006399);; Biological Process: superoxide metabolic process (GO:0006801);; Cellular Component: nucleoid (GO:0009295);; Biological Process: response to UV (GO:0009411);; Cellular Compone…	Superoxide dismutase [Fe], chloroplastic OS=Glycine max GN=SODB PE=2 SV=1		superoxide dismutase [Fe], chloroplastic precursor [Glycine max]
Glyma.17G119000	0.441681	1.00202	0.767829	25.1491	22.5058	7.17054	3.40406e-17	3.82645	up	--	--		hypothetical protein glysoja_011748 [Glycine soja]
Glyma.11G123300	0.407064	0.753381	0.430894	7.35812	30.1475	6.5217	9.62573e-12	3.58106	up	--	--		hypothetical protein glysoja_031607 [Glycine soja]
Glyma.09G217700	0.117082	0.545927	0.056794	4.97993	2.70919	6.71944	2.37085e-09	3.13935	up	--	--		PREDICTED: uncharacterized protein LOC100787149 isoform X2 [Glycine max]
Glyma.06G164000	0.059084	0.092592	0.047501	2.91121	1.23093	8.00311	2.10104e-07	3.1366	up	--	--		hypothetical protein glysoja_011982 [Glycine soja]
Glycine_max_newGene_3575	0	0.04988	0	2.90871	0.624736	3.39413	4.37152e-07	3.12644	up	--	--		hypothetical protein GLYMA_08G256800 [Glycine max]
Glyma.08G175300	0.276917	0.997006	0.375685	5.66083	5.44155	6.42133	3.31567e-12	3.00707	up	--	--		hypothetical protein glysoja_011372 [Glycine soja]
Glyma.14G165000	0	0	0	1.17829	0.11212	0.474345	3.04842e-06	2.95287	up	Molecular Function: iron ion binding (GO:0005506);; Cellular Component: mitochondrion (GO:0005739);; Cellular Component: vacuole (GO:0005773);; Cellular Component: cytosol (GO:0005829);; Cellular Component: plasma membrane (GO:0005886);; Biological Process: nitric oxide biosynthetic process (GO:0006809);; Molecular Function: electron carrier activity (GO:0009055);; Biological Process: response to…	Nitrate reductase [NADH] 2 OS=Phaseolus vulgaris GN=NIA2 PE=3 SV=1		PREDICTED: nitrate reductase [NADH] 2 [Glycine max]
Glyma.09G072000	0.909458	0.253513	0.284354	6.69985	15.0628	2.82196	7.34774e-07	2.85097	up	Biological Process: response to salt stress (GO:0009651)	Ethylene-responsive transcription factor ERF017 OS=Arabidopsis thaliana GN=ERF017 PE=2 SV=1	ERF017a	PREDICTED: ethylene-responsive transcription factor ERF017-like [Glycine max]
Glyma.11G237600	0	0.024158	0.024027	0.473965	0.590249	0.946984	4.46119e-06	2.82987	up	--	MAR-binding filament-like protein 1-1 OS=Nicotiana tabacum GN=MFP1-1 PE=2 SV=1		hypothetical protein GLYMA_11G237600 [Glycine max]
Glyma.20G197000	0	0.024517	0.051551	2.067	0.423051	1.08929	5.60297e-06	2.82935	up	Biological Process: respiratory burst involved in defense response (GO:0002679);; Molecular Function: DNA binding (GO:0003677);; Molecular Function: transcription factor activity, sequence-specific DNA binding (GO:0003700);; Molecular Function: protein binding (GO:0005515);; Cellular Component: nucleus (GO:0005634);; Cellular Component: cytoplasm (GO:0005737);; Biological Process: regulation of t…	Ethylene-responsive transcription factor ERF062 OS=Arabidopsis thaliana GN=ERF062 PE=2 SV=1	ERF62	PREDICTED: ethylene-responsive transcription factor ERF062-like [Glycine max]
Glyma.13G091100	4.304	4.90597	4.45172	20.9317	32.9311	50.2479	2.86974e-14	2.7835	up	Cellular Component: plasma membrane (GO:0005886);; Cellular Component: cell cortex (GO:0005938);; Biological Process: Golgi to vacuole transport (GO:0006896);; Biological Process: response to abiotic stimulus (GO:0009628);; Cellular Component: plant-type vacuole membrane (GO:0009705);; Biological Process: auxin-activated signaling pathway (GO:0009734);; Biological Process: unidimensional cell gro…	WAT1-related protein At4g30420 OS=Arabidopsis thaliana GN=At4g30420 PE=3 SV=1		uncharacterized protein LOC100817369 [Glycine max]
Glyma.06G029200	0.120376	0.203573	0.034654	1.52895	0.751471	1.16462	4.07013e-07	2.61438	up	Biological Process: regionalization (GO:0003002);; Molecular Function: DNA binding (GO:0003677);; Molecular Function: transcription factor activity, sequence-specific DNA binding (GO:0003700);; Cellular Component: nucleus (GO:0005634);; Cellular Component: cytoplasm (GO:0005737);; Biological Process: cellular amino acid metabolic process (GO:0006520);; Biological Process: fatty acid metabolic pro…	BEL1-like homeodomain protein 11 OS=Arabidopsis thaliana GN=BLH11 PE=2 SV=1		PREDICTED: BEL1-like homeodomain protein 11 [Glycine max]
Glyma.08G341700	3.2165	2.81356	2.80268	16.7636	12.0019	40.3363	2.73676e-08	2.57952	up	Molecular Function: endopeptidase inhibitor activity (GO:0004866);; Biological Process: negative regulation of endopeptidase activity (GO:0010951);; Molecular Function: peptidase inhibitor activity (GO:0030414);;	Trypsin inhibitor A OS=Glycine max GN=KTI3 PE=1 SV=2		PREDICTED: kunitz-type trypsin inhibitor KTI1-like [Glycine max]
Glyma.09G243700	0	0	0	0.123019	0.096843	0.16632	0.000226645	2.4404	up	--	Subtilisin-like protease Glyma18g48580 OS=Glycine max GN=Glyma18g48580 PE=1 SV=3		PREDICTED: subtilisin-like protease Glyma18g48580 [Glycine max]
Glyma.17G165200	2.80439	4.55604	4.02057	28.3793	20.2677	13.5243	3.19152e-14	2.37908	up	Molecular Function: iron ion transmembrane transporter activity (GO:0005381);; Molecular Function: manganese ion transmembrane transporter activity (GO:0005384);; Cellular Component: nucleus (GO:0005634);; Cellular Component: vacuolar membrane (GO:0005774);; Cellular Component: plasma membrane (GO:0005886);; Biological Process: cellular iron ion homeostasis (GO:0006879);; Biological Process: resp…	Metal transporter Nramp3 OS=Arabidopsis thaliana GN=NRAMP3 PE=2 SV=2		ferrous ion membrane transport protein DMT1 [Glycine max]
Glyma.16G215100	0.171192	0.153926	0.219185	1.33	1.19347	1.01313	9.0664e-08	2.3616	up	Molecular Function: ATP binding (GO:0005524);; Biological Process: defense response (GO:0006952);; Biological Process: signal transduction (GO:0007165);; Molecular Function: nucleoside-triphosphatase activity (GO:0017111);; Molecular Function: ADP binding (GO:0043531);;	TMV resistance protein N OS=Nicotiana glutinosa GN=N PE=1 SV=1		PREDICTED: TMV resistance protein N [Glycine max]
Glyma.16G212500	3.534	2.01829	1.94917	20.133	6.09197	25.8181	5.10974e-06	2.32255	up	Molecular Function: endopeptidase inhibitor activity (GO:0004866);; Biological Process: negative regulation of endopeptidase activity (GO:0010951);;	Kunitz trypsin inhibitor 2 OS=Arabidopsis thaliana GN=KTI2 PE=2 SV=1		uncharacterized protein LOC100527288 precursor [Glycine max]
Glyma.10G278000	0.081757	0.138915	0	0.708663	1.09663	0.91821	0.000381669	2.29147	up	Cellular Component: nucleus (GO:0005634);; Cellular Component: endoplasmic reticulum membrane (GO:0005789);; Biological Process: unsaturated fatty acid biosynthetic process (GO:0006636);; Biological Process: response to temperature stimulus (GO:0009266);; Cellular Component: chloroplast envelope (GO:0009941);; Cellular Component: integral component of membrane (GO:0016021);; Molecular Function: o…	Omega-6 fatty acid desaturase, endoplasmic reticulum isozyme 1 OS=Glycine max GN=FAD2-1 PE=2 SV=1		omega-6 fatty acid desaturase, endoplasmic reticulum isozyme 1 [Glycine max]
Glyma.05G095400	0	0.051798	0.131434	1.08654	0.876516	0.262023	0.000501125	2.27995	up	Molecular Function: ferroxidase activity (GO:0004322);; Cellular Component: mitochondrion (GO:0005739);; Biological Process: iron ion transport (GO:0006826);; Biological Process: cellular iron ion homeostasis (GO:0006879);; Biological Process: response to oxidative stress (GO:0006979);; Molecular Function: ferric iron binding (GO:0008199);; Biological Process: response to cold (GO:0009409);; Cell…	Ferritin-3, chloroplastic OS=Glycine max PE=2 SV=1		hypothetical protein GLYMA_05G095400 [Glycine max]
Glyma.17G069200	5.87058	5.39272	4.95648	12.527	34.3289	47.4503	1.67357e-06	2.25466	up	--	WAT1-related protein At4g28040 OS=Arabidopsis thaliana GN=At4g28040 PE=2 SV=1		PREDICTED: WAT1-related protein At4g28040-like [Glycine max]
Glycine_max_newGene_3352	0.187814	0.162357	0.06611	0.961668	0.903881	0.900846	2.24087e-05	2.19793	up	--	--		--
Glyma.15G111100	0.207069	0.024848	0	1.17574	2.02145	1.24288	0.00136673	2.16998	up	--	F-box protein At4g22030 OS=Arabidopsis thaliana GN=At4g22030 PE=4 SV=1		PREDICTED: F-box protein At4g22030 [Glycine max]
Glyma.13G242600	0	0	0	2.69424	0.234228	3.09201	0.00137178	2.16539	up	--	--		hypothetical protein GLYMA_13G242600, partial [Glycine max]
Glyma.07G004000	0.009792	0.040611	0.020011	0.091177	0.99485	0.39391	0.00176713	2.12851	up	--	Exocyst complex component EXO70A1 OS=Arabidopsis thaliana GN=EXO70A1 PE=1 SV=1		hypothetical protein GLYMA_07G004000 [Glycine max]
Glyma.11G049300	0.873106	1.13263	1.52908	3.25365	3.84159	16.5008	0.000453619	2.08972	up	Biological Process: response to hypoxia (GO:0001666);; Biological Process: regionalization (GO:0003002);; Cellular Component: nucleus (GO:0005634);; Biological Process: regulation of transcription, DNA-templated (GO:0006355);; Biological Process: gibberellin biosynthetic process (GO:0009686);; Biological Process: gibberellic acid mediated signaling pathway (GO:0009740);; Biological Process: syste…	LOB domain-containing protein 38 OS=Arabidopsis thaliana GN=LBD38 PE=2 SV=1		PREDICTED: LOB domain-containing protein 38-like [Glycine max]
Glyma.18G281500	2.32208	3.35266	5.31227	15.1734	14.9784	17.0461	6.47674e-09	2.07892	up	Biological Process: response to stress (GO:0006950);;	ubiquitin-like-specific protease 2B OS=Arabidopsis thaliana GN=ULP2B PE=1 SV=3		PREDICTED: disease resistance protein At5g47250 isoform X1 [Glycine max]
Glycine_max_newGene_3545	0	0	0	0.130587	0.630393	1.68654	0.0025749	2.05537	up	Cellular Component: integral component of membrane (GO:0016021);;	--		hypothetical protein glysoja_004243 [Glycine soja]
Glyma.07G125500	3.22925	2.76356	0.916008	14.259	6.87282	13.0518	2.97955e-05	2.03319	up	--	--		PREDICTED: uncharacterized protein LOC100820064 [Glycine max]
Glyma.08G341600	7.23099	4.54056	5.47168	40.8376	12.5622	29.0259	4.28035e-06	2.02665	up	Molecular Function: endopeptidase inhibitor activity (GO:0004866);; Biological Process: negative regulation of endopeptidase activity (GO:0010951);;	Trypsin inhibitor A OS=Glycine max GN=KTI3 PE=1 SV=2		Trypsin inhibitor A [Glycine soja]
Glyma.01G192600	0.605263	0.957301	0.506861	2.15721	2.11834	6.28426	0.000110523	2.02501	up	Biological Process: response to hypoxia (GO:0001666);; Biological Process: regionalization (GO:0003002);; Cellular Component: nucleus (GO:0005634);; Biological Process: regulation of transcription, DNA-templated (GO:0006355);; Biological Process: gibberellin biosynthetic process (GO:0009686);; Biological Process: gibberellic acid mediated signaling pathway (GO:0009740);; Biological Process: syste…	LOB domain-containing protein 38 OS=Arabidopsis thaliana GN=LBD38 PE=2 SV=1		PREDICTED: LOB domain-containing protein 38-like [Glycine max]
Glyma.17G115600	1.10774	2.87412	2.07482	14.5373	4.00549	11.769	7.31284e-05	2.00022	up	Molecular Function: ATP transmembrane transporter activity (GO:0005347);; Cellular Component: mitochondrial inner membrane (GO:0005743);; Biological Process: glucose catabolic process (GO:0006007);; Biological Process: protein targeting to membrane (GO:0006612);; Biological Process: mitochondrial transport (GO:0006839);; Biological Process: nucleotide transport (GO:0006862);; Biological Process: …	Adenine nucleotide transporter BT1, chloroplastic/mitochondrial OS=Arabidopsis thaliana GN=BT1 PE=1 SV=1		PREDICTED: adenine nucleotide transporter BT1, chloroplastic/mitochondrial-like [Glycine max]
Glycine_max_newGene_2692	0	0	0	0.194378	0.100549	0.356712	0.00372391	1.9947	up	--	Retrovirus-related Pol polyprotein from transposon RE2 OS=Arabidopsis thaliana OX=3702 GN=RE2 PE=4 SV=1		histone deacetylase [Trifolium pratense]
Glyma.04G043400	0.126972	0.271913	0.149061	1.37102	0.64905	0.82415	0.000166534	1.97543	up	Biological Process: regulation of cyclin-dependent protein serine/threonine kinase activity (GO:0000079);; Biological Process: double-strand break repair via homologous recombination (GO:0000724);; Biological Process: cell morphogenesis (GO:0000902);; Biological Process: developmental process involved in reproduction (GO:0003006);; Molecular Function: protein binding (GO:0005515);; Cellular Compo…	Putative cyclin-A3-1 OS=Arabidopsis thaliana GN=CYCA3-1 PE=3 SV=1		hypothetical protein GLYMA_04G043400 [Glycine max]
Glyma.13G242500	0.032545	0	0	0.972012	0.361352	1.88901	0.0049615	1.94938	up	--	--		hypothetical protein glysoja_014318 [Glycine soja]
Glyma.02G042700	0.034912	0	0.037647	0.695204	0.511243	0.285468	0.00513254	1.94496	up	--	--		hypothetical protein GLYMA_02G042700 [Glycine max]
Glyma.16G147200	0.924145	0.997103	0.334218	2.20751	2.67332	6.21277	0.000531342	1.9299	up	Biological Process: transition metal ion transport (GO:0000041);; Molecular Function: DNA binding (GO:0003677);; Molecular Function: transcription factor activity, sequence-specific DNA binding (GO:0003700);; Cellular Component: nucleus (GO:0005634);; Biological Process: defense response (GO:0006952);; Biological Process: anatomical structure morphogenesis (GO:0009653);; Biological Process: antho…	Transcription factor ICE1 OS=Arabidopsis thaliana GN=SCRM PE=1 SV=1		hypothetical protein GLYMA_16G147200 [Glycine max]
Glyma.14G121200	0.25989	0.722803	0.171586	3.31634	0.921891	2.1393	0.00133907	1.91991	up	Molecular Function: nucleotide binding (GO:0000166);; Biological Process: response to hypoxia (GO:0001666);; Molecular Function: alcohol dehydrogenase (NAD) activity (GO:0004022);; Cellular Component: cytoplasm (GO:0005737);; Cellular Component: cytosol (GO:0005829);; Cellular Component: plasma membrane (GO:0005886);; Molecular Function: zinc ion binding (GO:0008270);; Biological Process: respons…	Alcohol dehydrogenase 1 OS=Pisum sativum PE=1 SV=1		PREDICTED: alcohol dehydrogenase 1-like [Glycine max]
Glyma.07G184000	0.070665	0.282364	0.297898	0.825477	0.832417	2.08603	0.00161128	1.91754	up	Molecular Function: protein serine/threonine kinase activity (GO:0004674);; Molecular Function: ATP binding (GO:0005524);; Biological Process: protein phosphorylation (GO:0006468);; Biological Process: response to stress (GO:0006950);; Molecular Function: carbohydrate binding (GO:0030246);;	L-type lectin-domain containing receptor kinase IX.1 OS=Arabidopsis thaliana GN=LECRK91 PE=1 SV=1		PREDICTED: L-type lectin-domain containing receptor kinase IX.1-like [Glycine max]
Glyma.07G019800	0.643422	0.589524	0.228809	1.40165	1.87198	3.67843	0.000365213	1.91319	up	Molecular Function: Rho guanyl-nucleotide exchange factor activity (GO:0005089);; Cellular Component: nucleus (GO:0005634);; Cellular Component: cytoplasm (GO:0005737);; Cellular Component: plasma membrane (GO:0005886);; Biological Process: embryo development ending in seed dormancy (GO:0009793);; Biological Process: regulation of pollen tube growth (GO:0080092);; Biological Process: root hair ce…	Rop guanine nucleotide exchange factor 12 OS=Arabidopsis thaliana GN=ROPGEF12 PE=1 SV=1		PREDICTED: rop guanine nucleotide exchange factor 12-like isoform X1 [Glycine max]
Glycine_max_newGene_88	0.149328	0.577736	0.528996	1.34126	1.36231	1.79011	5.64808e-05	1.91187	up	Biological Process: double-strand break repair via break-induced replication (GO:0000727);; Molecular Function: chromatin binding (GO:0003682);; Molecular Function: DNA replication origin binding (GO:0003688);; Molecular Function: single-stranded DNA binding (GO:0003697);; Cellular Component: nuclear pre-replicative complex (GO:0005656);; Biological Process: pre-replicative complex assembly invol…	Calcium-dependent protein kinase 9 OS=Arabidopsis thaliana OX=3702 GN=CPK9 PE=1 SV=1		Cell division control protein 45 isogeny [Cajanus cajan]
Glyma.01G079700	0.048382	0.000167	0.055771	2.37182	1.30296	0.662366	0.00661118	1.90739	up	Cellular Component: nucleus (GO:0005634);; Cellular Component: cytosol (GO:0005829);; Cellular Component: plasma membrane (GO:0005886);; Biological Process: response to unfolded protein (GO:0006986);; Biological Process: nucleotide biosynthetic process (GO:0009165);; Biological Process: response to heat (GO:0009408);; Biological Process: photomorphogenesis (GO:0009640);; Biological Process: respo…	Hsp70-Hsp90 organizing protein 1 OS=Arabidopsis thaliana GN=HOP1 PE=2 SV=1		hypothetical protein GLYMA_01G079700 [Glycine max]
Glyma.08G082800	3.6265	0.8291	2.5267	5.50639	6.24657	46.5732	0.00530434	1.90035	up	--	--		hypothetical protein GLYMA_08G082800 [Glycine max]
Glyma.06G219900	25.5135	68.6061	38.5341	138.826	153.418	207.429	8.71985e-07	1.88126	up	--	Trypsin inhibitor A OS=Glycine max GN=KTI3 PE=1 SV=2		Trypsin inhibitor A [Glycine soja]
Glyma.09G263100	0.678939	1.44345	1.00164	4.25983	2.98286	7.04701	0.000405453	1.8786	up	--	NAD(P)H-quinone oxidoreductase subunit S, chloroplastic OS=Arabidopsis thaliana GN=ndhS PE=1 SV=1		PREDICTED: NAD(P)H-quinone oxidoreductase subunit S, chloroplastic-like [Glycine max]
Glyma.03G151100	0	0	0	0.080397	0.086703	0.051102	0.00730033	1.86657	up	Biological Process: cell adhesion (GO:0007155);; Biological Process: trichome morphogenesis (GO:0010090);; Cellular Component: membrane (GO:0016020);; Cellular Component: mediator complex (GO:0016592);; Biological Process: actin nucleation (GO:0045010);; Biological Process: root hair cell differentiation (GO:0048765);; Biological Process: cell wall organization (GO:0071555);; Biological Process: …	Mediator of RNA polymerase II transcription subunit 33A OS=Arabidopsis thaliana GN=MED33A PE=1 SV=1		hypothetical protein GLYMA_03G151100 [Glycine max]
Glyma.15G251400	0.971417	1.84339	1.45417	5.37558	5.95238	4.60464	1.42339e-07	1.85874	up	--	--		hypothetical protein GLYMA_15G251400 [Glycine max]
Glyma.06G164200	0.915452	0.856699	0.190136	5.40366	1.26876	5.07514	0.00387247	1.85655	up	--	--		hypothetical protein GLYMA_06G164200 [Glycine max]
Glyma.04G092100	1.89578	2.30468	1.56347	6.28467	10.5202	4.95356	2.37851e-06	1.84804	up	Molecular Function: adenine nucleotide transmembrane transporter activity (GO:0000295);; Molecular Function: dicarboxylic acid transmembrane transporter activity (GO:0005310);; Molecular Function: purine ribonucleotide transmembrane transporter activity (GO:0005346);; Cellular Component: cell wall (GO:0005618);; Cellular Component: mitochondrial inner membrane (GO:0005743);; Cellular Component: v…	Mitochondrial uncoupling protein 4 OS=Arabidopsis thaliana GN=PUMP4 PE=2 SV=1		PREDICTED: mitochondrial uncoupling protein 4 [Glycine max]
Glyma.05G090100	0	0.014318	0	0.157151	0.139647	0.155417	0.0090989	1.84684	up	Molecular Function: 5-methyltetrahydropteroyltriglutamate-homocysteine S-methyltransferase activity (GO:0003871);; Molecular Function: copper ion binding (GO:0005507);; Cellular Component: peroxisome (GO:0005777);; Cellular Component: cytosol (GO:0005829);; Cellular Component: plasma membrane (GO:0005886);; Molecular Function: zinc ion binding (GO:0008270);; Molecular Function: methionine synthas…	5-methyltetrahydropteroyltriglutamate--homocysteine methyltransferase OS=Mesembryanthemum crystallinum GN=METE PE=2 SV=1		PREDICTED: 5-methyltetrahydropteroyltriglutamate--homocysteine methyltransferase-like [Glycine max]
Glyma.13G238500	0.333141	0.612758	0.93109	1.68577	2.3266	4.96705	0.00212683	1.80355	up	--	--		hypothetical protein GLYMA_13G238500 [Glycine max]
Glyma.17G106900	0.254219	0.924524	0.223572	2.55456	1.17655	3.23117	0.00336532	1.79954	up	--	--		PREDICTED: uncharacterized protein LOC100775936 [Glycine max]
Glyma.01G127800	1.15129	0.8957	0	4.62096	3.14262	5.41651	0.0115447	1.79493	up	Molecular Function: nucleotide binding (GO:0000166);; Cellular Component: nucleus (GO:0005634);; Cellular Component: cytosol (GO:0005829);; Cellular Component: plasmodesma (GO:0009506);;	--		hypothetical protein GLYMA_01G127800 [Glycine max]
Glyma.08G007900	22.0327	18.5822	13.9288	53.0177	48.6646	84.6552	9.85486e-08	1.78693	up	Biological Process: rRNA processing (GO:0006364);; Cellular Component: chloroplast thylakoid membrane (GO:0009535);; Cellular Component: chloroplast envelope (GO:0009941);; Biological Process: regulation of proton transport (GO:0010155);; Biological Process: photosynthesis (GO:0015979);; Biological Process: chlorophyll biosynthetic process (GO:0015995);; Biological Process: isopentenyl diphosphat…	Magnesium protoporphyrin IX methyltransferase, chloroplastic OS=Arabidopsis thaliana GN=CHLM PE=1 SV=1		PREDICTED: magnesium protoporphyrin IX methyltransferase, chloroplastic-like [Glycine max]
Glyma.04G058400	0.070762	0.084056	0	1.24652	0.143055	1.25133	0.013699	1.7669	up	Molecular Function: phosphorelay sensor kinase activity (GO:0000155);; Molecular Function: phosphorelay response regulator activity (GO:0000156);; Biological Process: phosphorelay signal transduction system (GO:0000160);; Molecular Function: ATP binding (GO:0005524);; Cellular Component: vacuole (GO:0005773);; Biological Process: regulation of transcription, DNA-templated (GO:0006355);; Biologica…	histidine kinase 1 OS=Oryza sativa subsp. indica GN=HK1 PE=3 SV=1		PREDICTED: histidine kinase 5-like [Glycine max]
Glyma.02G302900	0.363123	0.282689	0.391578	1.48598	1.03433	1.36942	1.17917e-05	1.75261	up	Biological Process: transition metal ion transport (GO:0000041);; Biological Process: RNA splicing, via endonucleolytic cleavage and ligation (GO:0000394);; Molecular Function: uracil phosphoribosyltransferase activity (GO:0004845);; Molecular Function: uridine kinase activity (GO:0004849);; Molecular Function: ATP binding (GO:0005524);; Cellular Component: cytosol (GO:0005829);; Biological Proce…	Uridine kinase-like protein 4 OS=Arabidopsis thaliana GN=UKL4 PE=2 SV=2		PREDICTED: uridine kinase-like protein 3 [Glycine max]
Glyma.01G178500	0.157009	0.109886	0.234574	0.587856	0.485434	2.12371	0.0100869	1.74713	up	--	Calcium uniporter protein 2, mitochondrial OS=Arabidopsis thaliana GN=At2g23790 PE=2 SV=1		PREDICTED: calcium uniporter protein 2, mitochondrial-like [Glycine max]
Glyma.16G045200	0.146728	0.08361	0.065113	0.632692	0.483362	1.17125	0.0120813	1.74319	up	--	--		PREDICTED: uncharacterized protein LOC100781263 [Glycine max]
Glyma.17G219800	0.005189	0	0.045448	0.891106	0.93303	0.018065	0.0136511	1.72898	up	--	--		hypothetical protein GLYMA_17G219800 [Glycine max]
Glyma.02G283400	3.1388	2.29364	2.49809	6.24272	8.90527	12.0709	8.51524e-06	1.72604	up	Biological Process: biosynthetic process (GO:0009058);; Cellular Component: chloroplast (GO:0009507);; Biological Process: carotenoid biosynthetic process (GO:0016117);; Molecular Function: geranylgeranyl-diphosphate geranylgeranyltransferase activity (GO:0016767);;	Phytoene synthase, chloroplastic OS=Daucus carota GN=PSY PE=2 SV=1		PREDICTED: phytoene synthase 2, chloroplastic-like [Glycine max]
Glyma.02G274400	2.02977	2.17011	2.05318	6.22261	12.6527	4.07384	0.000258782	1.72011	up	--	NDR1/HIN1-like protein 13 OS=Arabidopsis thaliana GN=NHL13 PE=2 SV=1		PREDICTED: protein YLS9 [Glycine max]
Glyma.05G190200	2.1013	1.71787	0.55944	6.10834	2.7819	7.65004	0.00161934	1.71496	up	Cellular Component: nucleus (GO:0005634);; Cellular Component: mitochondrion (GO:0005739);; Cellular Component: endosome (GO:0005768);; Cellular Component: Golgi apparatus (GO:0005794);; Cellular Component: trans-Golgi network (GO:0005802);; Biological Process: starch metabolic process (GO:0005982);; Biological Process: iron ion transport (GO:0006826);; Biological Process: response to oxidative s…	UDP-glucuronate:xylan alpha-glucuronosyltransferase 1 OS=Arabidopsis thaliana GN=GUX1 PE=2 SV=1		PREDICTED: UDP-glucuronate:xylan alpha-glucuronosyltransferase 1-like [Glycine max]
Glyma.02G178400	0.327207	0.528942	0.112872	2.46947	0.721076	1.61324	0.00761914	1.71118	up	--	--		PREDICTED: uncharacterized protein LOC100780040 [Glycine max]
Glyma.03G031200	0.279204	0.072032	0.125388	0.809387	0.879615	0.933556	0.00660444	1.70069	up	Biological Process: sulfur amino acid metabolic process (GO:0000096);; Biological Process: tryptophan biosynthetic process (GO:0000162);; Molecular Function: monooxygenase activity (GO:0004497);; Molecular Function: iron ion binding (GO:0005506);; Cellular Component: extracellular region (GO:0005576);; Cellular Component: mitochondrion (GO:0005739);; Cellular Component: endoplasmic reticulum (GO:…	Cytochrome P450 71B37 OS=Arabidopsis thaliana GN=CYP71B37 PE=3 SV=2		hypothetical protein GLYMA_03G031200 [Glycine max]
Glycine_max_newGene_2345	0.430875	0.547449	0.823364	2.03025	2.44202	2.26427	8.95454e-05	1.69946	up	--	--		PREDICTED: uncharacterized protein LOC100804583 [Glycine max]
Glyma.13G274700	0.257035	0.192068	0.15358	0.835914	0.459644	1.26591	0.00340681	1.69215	up	Biological Process: regulation of transcription, DNA-templated (GO:0006355);; Biological Process: anatomical structure morphogenesis (GO:0009653);; Biological Process: single-organism cellular process (GO:0044763);; Biological Process: root development (GO:0048364);; Biological Process: meristem development (GO:0048507);; Biological Process: negative regulation of biological process (GO:0048519);;	Transcription factor bHLH155 OS=Arabidopsis thaliana GN=BHLH155 PE=2 SV=1	bHLH155	PREDICTED: uncharacterized protein LOC100814723 isoform X1 [Glycine max]
Glyma.19G038400	11.6152	15.7276	3.37654	36.4826	25.0547	50.6181	0.00105238	1.69207	up	--	6-phosphogluconate dehydrogenase, decarboxylating 3 OS=Arabidopsis thaliana GN=At3g02360 PE=2 SV=1		PREDICTED: 6-phosphogluconate dehydrogenase, decarboxylating 3-like isoform X1 [Glycine max]
Glyma.15G180000	2.14901	1.2919	0.940119	5.66008	9.67704	2.4933	0.00277806	1.69108	up	Biological Process: defense response to insect (GO:0002213);; Molecular Function: DNA binding (GO:0003677);; Molecular Function: transcription factor activity, sequence-specific DNA binding (GO:0003700);; Cellular Component: nucleus (GO:0005634);; Biological Process: regulation of transcription, DNA-templated (GO:0006355);; Biological Process: response to water deprivation (GO:0009414);; Biologic…	Ethylene-responsive transcription factor ERF017 OS=Arabidopsis thaliana GN=ERF017 PE=2 SV=1	ER017b	PREDICTED: ethylene-responsive transcription factor ERF017 [Glycine max]
Glyma.14G120400	0	0	0	0.190012	0.371031	1.39572	0.01637	1.68488	up	Biological Process: allantoin catabolic process (GO:0000256);; Biological Process: RNA splicing, via endonucleolytic cleavage and ligation (GO:0000394);; Molecular Function: ureidoglycolate hydrolase activity (GO:0004848);; Biological Process: proteolysis (GO:0006508);; Molecular Function: metallopeptidase activity (GO:0008237);; Biological Process: methionine biosynthetic process (GO:0009086);; …	ureidoglycolate hydrolase OS=Oryza sativa subsp. japonica GN=UAH PE=1 SV=2		N-carbamoyl-L-amino acid hydrolase [Glycine soja]
Glyma.10G261100	0	0.034629	0	0.285789	0.253477	0.200212	0.0197922	1.6843	up	Biological Process: regulation of transcription, DNA-templated (GO:0006355);; Biological Process: coenzyme metabolic process (GO:0006732);; Biological Process: cellular amino acid biosynthetic process (GO:0008652);; Biological Process: response to external stimulus (GO:0009605);; Biological Process: response to auxin (GO:0009733);; Biological Process: auxin biosynthetic process (GO:0009851);; Bio…	Transcription factor bHLH113 OS=Arabidopsis thaliana GN=BHLH113 PE=2 SV=1	bHLH113	PREDICTED: transcription factor bHLH113-like [Glycine max]
Glyma.17G075100	0.087831	0.105717	0.178902	0.569654	0.465802	1.33501	0.014829	1.68279	up	--	--		hypothetical protein GLYMA_17G075100 [Glycine max]
Glyma.19G093400	0.168434	0.172761	0.060746	0.773368	0.367225	2.22788	0.0187323	1.68094	up	--	--		PREDICTED: uncharacterized protein LOC100796708 [Glycine max]
Glyma.19G035400	1.68867	2.95414	0.098929	7.05858	6.07903	13.2206	0.0157257	1.67762	up	Cellular Component: protein storage vacuole (GO:0000326);; Cellular Component: plasma membrane (GO:0005886);; Biological Process: glycolytic process (GO:0006096);; Biological Process: polyamine catabolic process (GO:0006598);; Biological Process: calcium ion transport (GO:0006816);; Biological Process: iron ion transport (GO:0006826);; Biological Process: water transport (GO:0006833);; Biological…	Aquaporin TIP2-1 OS=Arabidopsis thaliana GN=TIP2-1 PE=1 SV=2		PREDICTED: aquaporin TIP2-1-like [Glycine max]
Glyma.20G240400	12.0826	12.9332	5.76002	34.1677	32.7591	28.8038	2.20163e-07	1.66811	up	Cellular Component: cytoplasm (GO:0005737);; Cellular Component: plastid chromosome (GO:0009508);; Cellular Component: chloroplast stroma (GO:0009570);; Molecular Function: ion transmembrane transporter activity (GO:0015075);; Cellular Component: membrane (GO:0016020);; Biological Process: response to chemical (GO:0042221);; Biological Process: single-organism cellular process (GO:0044763);; Biol…	--		hypothetical protein GLYMA_20G240400 [Glycine max]
Glyma.02G244000	0.022953	0.182188	0.050024	1.34528	0.105466	1.1088	0.0222115	1.66716	up	Molecular Function: glutamate-ammonia ligase activity (GO:0004356);; Molecular Function: ATP binding (GO:0005524);; Cellular Component: cytoplasm (GO:0005737);; Cellular Component: cytosol (GO:0005829);; Biological Process: glutamine biosynthetic process (GO:0006542);; Biological Process: nitrogen fixation (GO:0009399);; Biological Process: response to sucrose (GO:0009744);; Biological Process: r…	Glutamine synthetase cytosolic isozyme 2 OS=Glycine max PE=1 SV=1		glutamine synthetase cytosolic isozyme 2 [Glycine max]
Glyma.13G306600	2.10359	2.91722	0.779545	6.11933	6.77412	6.50617	0.00043488	1.64876	up	Biological Process: regulation of cyclin-dependent protein serine/threonine kinase activity (GO:0000079);; Molecular Function: cyclin-dependent protein serine/threonine kinase activity (GO:0004693);; Molecular Function: protein binding (GO:0005515);; Cellular Component: nucleus (GO:0005634);; Biological Process: trichoblast differentiation (GO:0010054);; Biological Process: stomatal lineage progr…	Cyclin-U1-1 OS=Arabidopsis thaliana GN=CYCU1-1 PE=1 SV=1		uncharacterized protein LOC100527137 [Glycine max]
Glyma.10G028200	0.034402	0.026315	0	0.238742	0.348113	0.141183	0.0244131	1.64828	up	Biological Process: single-organism process (GO:0044699);;	--		hypothetical protein GLYMA_10G028200 [Glycine max]
Glyma.04G229200	0.562126	0.794634	2.53258	5.61741	4.56918	4.75345	0.00308832	1.64543	up	Cellular Component: intracellular membrane-bounded organelle (GO:0043231);; Cellular Component: cytoplasmic part (GO:0044444);;	Uncharacterized protein At1g04910 OS=Arabidopsis thaliana GN=At1g04910 PE=2 SV=1		PREDICTED: uncharacterized protein At1g04910-like [Glycine max]
Glyma.13G009900	0.118877	0.162756	0	1.16362	0.400305	0.891743	0.0252068	1.63262	up	--	--		hypothetical protein GLYMA_13G009900 [Glycine max]
Glycine_max_newGene_1169	0.085147	0	0.047002	0.63493	0.269619	0.762709	0.0262635	1.63229	up	Cellular Component: chloroplast (GO:0009507);; Cellular Component: integral component of membrane (GO:0016021);;	Protein PAM68, chloroplastic OS=Arabidopsis thaliana OX=3702 GN=PAM68 PE=1 SV=1		PREDICTED: protein PAM68, chloroplastic [Glycine max]
Glyma.19G192900	0.049807	0.064584	0.01744	0.265084	0.221465	0.107051	0.0109812	1.62248	up	--	ABC transporter G family member 34 OS=Arabidopsis thaliana GN=ABCG34 PE=2 SV=1		PREDICTED: ABC transporter G family member 39-like isoform X1 [Glycine max]
Glyma.02G118400	0.345584	0.580319	0.793948	1.66367	1.03582	4.18433	0.00462355	1.62007	up	Molecular Function: catalytic activity (GO:0003824);; Cellular Component: cytoplasm (GO:0005737);; Molecular Function: phosphoenolpyruvate carboxylase activity (GO:0008964);; Biological Process: carbon fixation (GO:0015977);; Biological Process: cellular metabolic process (GO:0044237);; Biological Process: primary metabolic process (GO:0044238);;	Phosphoenolpyruvate carboxylase 4 OS=Arabidopsis thaliana GN=PPC4 PE=2 SV=1		hypothetical protein GLYMA_02G118400 [Glycine max]
Glyma.12G192800	0.192939	0.373169	0.035543	1.66786	0.864549	0.456897	0.0181803	1.61403	up	Molecular Function: copper ion binding (GO:0005507);; Molecular Function: L-ascorbate oxidase activity (GO:0008447);; Cellular Component: plant-type cell wall (GO:0009505);; Cellular Component: membrane (GO:0016020);; Biological Process: oxidation-reduction process (GO:0055114);;	L-ascorbate oxidase homolog OS=Brassica napus GN=Bp10 PE=2 SV=1		PREDICTED: L-ascorbate oxidase homolog [Glycine max]
Glyma.06G207800	0.088896	0.296941	0.142347	0.878716	0.557212	1.03579	0.0137504	1.61122	up	Biological Process: single-organism process (GO:0044699);; Biological Process: response to stimulus (GO:0050896);;	B3 domain-containing protein At2g33720 OS=Arabidopsis thaliana GN=At2g33720 PE=2 SV=1	E1	hypothetical protein GLYMA_06G207800 [Glycine max]
Glyma.14G110000	4.85305	5.07509	3.46864	24.5816	7.81611	15.1576	5.29964e-05	1.59946	up	Biological Process: DNA-dependent DNA replication (GO:0006261);; Biological Process: embryo sac egg cell differentiation (GO:0009560);;	--		hypothetical protein GLYMA_14G110000 [Glycine max]
Glyma.13G088700	4.25655	7.95327	3.09799	15.8191	15.3906	14.0011	5.50599e-06	1.59424	up	Molecular Function: peroxidase activity (GO:0004601);; Molecular Function: copper ion binding (GO:0005507);; Molecular Function: calcium ion binding (GO:0005509);; Molecular Function: ATP binding (GO:0005524);; Molecular Function: calcium-dependent phospholipid binding (GO:0005544);; Cellular Component: cell wall (GO:0005618);; Cellular Component: mitochondrion (GO:0005739);; Cellular Component: …	Annexin D1 OS=Arabidopsis thaliana GN=ANN1 PE=1 SV=1		uncharacterized protein LOC100784252 [Glycine max]
Glyma.18G229100	0.44714	0.231226	0.532693	2.27346	0.560784	3.37288	0.0206656	1.58686	up	Cellular Component: chloroplast thylakoid membrane (GO:0009535);; Biological Process: response to blue light (GO:0009637);; Biological Process: regulation of proton transport (GO:0010155);; Biological Process: cellular cation homeostasis (GO:0030003);; Biological Process: protein autophosphorylation (GO:0046777);; Biological Process: divalent metal ion transport (GO:0070838);;	NAD(P)H-quinone oxidoreductase subunit S, chloroplastic OS=Arabidopsis thaliana GN=ndhS PE=1 SV=1		uncharacterized protein LOC100527171 [Glycine max]
Glyma.20G073400	0.269486	0.391047	0.095488	1.06667	0.643504	1.29798	0.00574998	1.58225	up	Cellular Component: nuclear chromosome (GO:0000228);; Biological Process: mitotic cell cycle (GO:0000278);; Molecular Function: four-way junction DNA binding (GO:0000400);; Biological Process: meiotic mismatch repair (GO:0000710);; Biological Process: double-strand break repair via homologous recombination (GO:0000724);; Molecular Function: damaged DNA binding (GO:0003684);; Molecular Function: A…	DNA mismatch repair protein MSH1, mitochondrial OS=Arabidopsis thaliana GN=MSH1 PE=1 SV=1		hypothetical protein GLYMA_20G073400 [Glycine max]
Glyma.19G067500	0	0.011453	0	0.107813	0.126536	0.228451	0.0289216	1.58079	up	--	--		hypothetical protein GLYMA_19G0675001, partial [Glycine max]
Glyma.02G024100	0.612629	0.824211	0.329356	2.42073	2.24413	1.94931	0.000771363	1.5794	up	Cellular Component: chloroplast (GO:0009507);;	--		hypothetical protein GLYMA_02G024100 [Glycine max]
Glyma.19G133900	0.137154	0.154812	0.157957	0.474124	0.456035	0.797762	0.00528811	1.56629	up	Molecular Function: GTP binding (GO:0005525);; Cellular Component: nucleus (GO:0005634);; Biological Process: phosphate-containing compound metabolic process (GO:0006796);; Cellular Component: chloroplast (GO:0009507);; Biological Process: plastid organization (GO:0009657);; Biological Process: brassinosteroid mediated signaling pathway (GO:0009742);; Biological Process: RNA metabolic process (GO…	GTP-binding protein BRASSINAZOLE INSENSITIVE PALE GREEN 2, chloroplastic OS=Arabidopsis thaliana GN=BPG2 PE=1 SV=1		hypothetical protein GLYMA_19G133900 [Glycine max]
Glyma.12G163800	0.339741	0.617108	0.095082	1.43973	0.699832	0.855012	0.00802601	1.56299	up	Molecular Function: transporter activity (GO:0005215);; Cellular Component: plasma membrane (GO:0005886);; Biological Process: oligopeptide transport (GO:0006857);; Biological Process: response to nematode (GO:0009624);; Cellular Component: integral component of membrane (GO:0016021);;	Protein NRT1/ PTR FAMILY 4.3 OS=Arabidopsis thaliana GN=NPF4.3 PE=2 SV=1		PREDICTED: protein NRT1/ PTR FAMILY 4.3-like [Glycine max]
Glyma.04G160300	0.093943	0.180501	0.341189	1.29404	0.293414	1.0929	0.0198117	1.56295	up	Cellular Component: protein complex (GO:0043234);; Cellular Component: intracellular part (GO:0044424);;	Cleavage stimulation factor subunit 50 OS=Arabidopsis thaliana GN=CSTF50 PE=1 SV=1		hypothetical protein GLYMA_04G160300 [Glycine max]
Glyma.06G119500	15.7035	11.8739	6.02206	28.8006	26.9465	48.6268	0.000509272	1.56257	up	--	Protein STAY-GREEN LIKE, chloroplastic OS=Arabidopsis thaliana GN=SGRL PE=2 SV=1		PREDICTED: protein STAY-GREEN LIKE, chloroplastic-like [Glycine max]
Glyma.18G221500	0.10687	0.06525	0.057915	0.670584	0.381735	0.158897	0.0236613	1.56245	up	--	Brefeldin A-inhibited guanine nucleotide-exchange protein 3 OS=Arabidopsis thaliana GN=BIG3 PE=1 SV=1		hypothetical protein GLYMA_18G221500 [Glycine max]
Glyma.01G228000	0.070594	0	0.020368	0.662569	0.128647	0.44559	0.0366675	1.5571	up	Cellular Component: mitochondrion (GO:0005739);; Cellular Component: plastid (GO:0009536);; Biological Process: xylem and phloem pattern formation (GO:0010051);; Biological Process: sugar mediated signaling pathway (GO:0010182);; Biological Process: chloroplast RNA processing (GO:0031425);; Biological Process: anatomical structure development (GO:0048856);; Biological Process: mitochondrial mRNA …	Pentatricopeptide repeat-containing protein At4g20770 OS=Arabidopsis thaliana GN=PCMP-E35 PE=3 SV=2		PREDICTED: pentatricopeptide repeat-containing protein At4g20770 [Glycine max]
Glyma.11G178900	0.69925	0.056368	0.165218	6.17934	0.255172	3.14577	0.0367944	1.55611	up	--	--		hypothetical protein GLYMA_11G178900 [Glycine max]
Glyma.12G169400	106.804	77.7556	71.2155	158.522	245.847	364.255	0.000153588	1.55511	up	Molecular Function: protein binding (GO:0005515);; Biological Process: pentose-phosphate shunt (GO:0006098);; Biological Process: ferredoxin metabolic process (GO:0006124);; Molecular Function: ferrous iron binding (GO:0008198);; Molecular Function: electron carrier activity (GO:0009055);; Cellular Component: chloroplast (GO:0009507);; Cellular Component: chloroplast stroma (GO:0009570);; Biologi…	Ferredoxin-1, chloroplastic OS=Pisum sativum GN=PETF PE=1 SV=2		hypothetical protein GLYMA_12G169400 [Glycine max]
Glyma.19G107000	0.516984	0.343911	0.477523	0.978379	1.14709	2.59934	0.00571605	1.55404	up	Cellular Component: chloroplast (GO:0009507);; Biological Process: chloroplast RNA processing (GO:0031425);; Biological Process: mitochondrial mRNA modification (GO:0080156);;	Pentatricopeptide repeat-containing protein At3g26630, chloroplastic OS=Arabidopsis thaliana GN=PCMP-A6 PE=2 SV=1		PREDICTED: pentatricopeptide repeat-containing protein At3g26630, chloroplastic-like [Glycine max]
Glyma.13G251300	17.4477	21.8641	5.17582	40.9744	42.1892	74.706	0.00430368	1.5538	up	Molecular Function: DNA binding (GO:0003677);; Molecular Function: transcription factor activity, sequence-specific DNA binding (GO:0003700);; Cellular Component: nucleus (GO:0005634);; Biological Process: fatty acid beta-oxidation (GO:0006635);; Biological Process: defense response (GO:0006952);; Biological Process: anthocyanin-containing compound biosynthetic process (GO:0009718);; Biological P…	Transcription factor ILR3 OS=Arabidopsis thaliana GN=ILR3 PE=1 SV=1 铁的稳态		PREDICTED: transcription factor ILR3-like [Glycine max]
Glyma.13G057000	1.01546	1.40603	0.240553	5.07289	1.54798	4.27224	0.0175843	1.55321	up	--	--		PREDICTED: uncharacterized protein LOC102665676 [Glycine max]
Glycine_max_newGene_2702	0.09064	0.087029	0.027577	0.257764	0.193264	0.523344	0.0276423	1.52547	up	Molecular Function: nucleoside transmembrane transporter activity (GO:0005337);; Cellular Component: integral component of membrane (GO:0016021);; Biological Process: nucleoside transmembrane transport (GO:1901642);;	Equilibrative nucleotide transporter 6 OS=Arabidopsis thaliana OX=3702 GN=ENT6 PE=1 SV=1		hypothetical protein LR48_Vigan09g251700 [Vigna angularis]
Glyma.05G145500	0.209569	0.114143	0.052139	0.534831	0.483083	0.525843	0.0195503	1.52467	up	Molecular Function: nucleic acid binding (GO:0003676);; Molecular Function: ATP binding (GO:0005524);; Biological Process: DNA replication (GO:0006260);; Biological Process: DNA methylation (GO:0006306);; Biological Process: DNA recombination (GO:0006310);; Molecular Function: ATP-dependent helicase activity (GO:0008026);; Biological Process: cell proliferation (GO:0008283);; Cellular Component: …	ATP-dependent DNA helicase Q-like 5 OS=Arabidopsis thaliana GN=RECQL5 PE=2 SV=2		PREDICTED: ATP-dependent DNA helicase Q-like 5 [Glycine max]
Glyma.08G017300	3.93661	3.94328	1.18443	16.6451	8.63334	5.16555	0.00570221	1.51908	up	--	polygalacturonase OS=Vitis vinifera GN=GSVIVT00026920001 PE=1 SV=1		PREDICTED: polygalacturonase isoform X2 [Glycine max]
Glyma.10G237500	3.52138	11.0985	7.08823	14.8977	18.8787	32.9554	0.00274726	1.51727	up	--	--		PREDICTED: 3-hexulose-6-phosphate isomerase-like [Glycine max]
Glyma.07G138400	4.92873	5.49495	3.03562	12.6215	12.0626	11.6489	3.78367e-09	1.51439	up	Biological Process: response to reactive oxygen species (GO:0000302);; Cellular Component: mitochondrion (GO:0005739);; Biological Process: photoperiodism (GO:0009648);; Cellular Component: chloroplast inner membrane (GO:0009706);; Biological Process: leaf development (GO:0048366);;	Protein RETICULATA, chloroplastic OS=Arabidopsis thaliana GN=RE PE=1 SV=1		PREDICTED: protein RETICULATA, chloroplastic-like [Glycine max]
Glyma.06G054700	0.020917	0.021025	0	0.66069	0.182412	0.149715	0.0428852	1.50742	up	Cellular Component: cytoplasm (GO:0005737);; Biological Process: response to stress (GO:0006950);;	17.1 kDa class II heat shock protein OS=Pisum sativum GN=HSP17.7 PE=1 SV=1		17.9 kDa class II heat shock protein [Glycine soja]
Glyma.19G222600	38.1859	49.996	14.6429	119.992	67.0717	115.894	0.00104193	1.50312	up	Biological Process: protein peptidyl-prolyl isomerization (GO:0000413);; Biological Process: regulation of protein phosphorylation (GO:0001932);; Molecular Function: peptidyl-prolyl cis-trans isomerase activity (GO:0003755);; Cellular Component: nucleus (GO:0005634);; Cellular Component: mitochondrion (GO:0005739);; Cellular Component: vacuolar membrane (GO:0005774);; Cellular Component: endoplas…	Peptidyl-prolyl cis-trans isomerase, chloroplastic OS=Vicia faba PE=1 SV=1		uncharacterized protein LOC100785805 [Glycine max]
Glyma.06G084200	91.9132	87.1104	32.5908	192.049	211.959	197.965	0.000184865	1.50309	up	Molecular Function: catalytic activity (GO:0003824);; Biological Process: nucleoside metabolic process (GO:0009116);;	Bark storage protein A OS=Populus deltoides GN=BSPA PE=2 SV=1		hypothetical protein GLYMA_06G084200 [Glycine max]
Glyma.02G018900	0.171875	0.110126	0.044833	1.55936	0.202833	0.654177	0.0456962	1.50006	up	Molecular Function: DNA binding (GO:0003677);; Molecular Function: transcription factor activity, sequence-specific DNA binding (GO:0003700);; Molecular Function: protein binding (GO:0005515);; Cellular Component: nucleus (GO:0005634);; Cellular Component: cytoplasm (GO:0005737);; Biological Process: regulation of transcription, DNA-templated (GO:0006355);; Biological Process: photomorphogenesis …	Transcription factor PRE6 OS=Arabidopsis thaliana GN=PRE6 PE=1 SV=1		hypothetical protein PHAVU_002G088400g [Phaseolus vulgaris]
Glyma.13G215400	2.79233	1.92377	1.46692	5.0246	6.05582	6.31371	3.62061e-05	1.49926	up	Molecular Function: nucleotide binding (GO:0000166);; Cellular Component: mitochondrion (GO:0005739);; Biological Process: pentose-phosphate shunt (GO:0006098);; Biological Process: rRNA processing (GO:0006364);; Biological Process: unsaturated fatty acid biosynthetic process (GO:0006636);; Biological Process: phosphate-containing compound metabolic process (GO:0006796);; Biological Process: isop…	Divinyl chlorophyllide a 8-vinyl-reductase, chloroplastic OS=Cucumis sativus GN=DVR PE=1 SV=1		PREDICTED: divinyl chlorophyllide a 8-vinyl-reductase, chloroplastic-like [Glycine max]
Glyma.18G009300	0.182683	0.426705	0.128102	2.31012	0.644732	0.365895	0.0315525	1.49835	up	--	--		PREDICTED: DNA polymerase alpha subunit B-like [Glycine max]
Glyma.15G110800	0.197947	0.212134	0.27506	0.615375	0.712965	0.739993	0.000821322	1.49614	up	Molecular Function: endonuclease activity (GO:0004519);; Cellular Component: mitochondrion (GO:0005739);; Cellular Component: chloroplast (GO:0009507);; Biological Process: xylem and phloem pattern formation (GO:0010051);; Biological Process: mRNA modification (GO:0016556);; Biological Process: single-organism cellular process (GO:0044763);; Biological Process: anatomical structure development (G…	Pentatricopeptide repeat-containing protein At4g04370 OS=Arabidopsis thaliana GN=PCMP-E99 PE=3 SV=1		PREDICTED: pentatricopeptide repeat-containing protein At4g04370-like [Glycine max]
Glyma.15G149600	1.61286	2.06287	0.257297	6.0596	2.53591	6.7179	0.0252048	1.49441	up	--	Late embryogenesis abundant protein Lea5 OS=Citrus sinensis GN=LEA5 PE=2 SV=1		PREDICTED: late embryogenesis abundant protein Lea5 [Glycine max]
Glycine_max_newGene_4008	0.606673	0.318807	0.201686	1.13487	0.812531	2.16937	0.0176581	1.49404	up	--	--		hypothetical protein GLYMA_10G136200 [Glycine max]
Glycine_max_newGene_4522	0.211499	0.356394	0.117904	0.946516	0.471447	1.09925	0.00415306	1.48745	up	--	AP-2 complex subunit alpha-2 OS=Arabidopsis thaliana OX=3702 GN=ALPHAC-AD PE=1 SV=1		PREDICTED: uncharacterized protein LOC106795202 [Glycine max]
Glyma.15G051900	1.27478	1.58359	0.365704	1.97163	3.20939	6.19198	0.0192701	1.48439	up	Biological Process: response to reactive oxygen species (GO:0000302);; Cellular Component: chromatin (GO:0000785);; Molecular Function: protein binding (GO:0005515);; Cellular Component: nucleus (GO:0005634);; Cellular Component: mitochondrion (GO:0005739);; Cellular Component: plasma membrane (GO:0005886);; Biological Process: DNA-dependent DNA replication (GO:0006261);; Biological Process: DNA …	Protein SODIUM POTASSIUM ROOT DEFECTIVE 1 OS=Arabidopsis thaliana GN=NAKR1 PE=1 SV=1		PREDICTED: uncharacterized protein LOC100814406 isoform X1 [Glycine max]
Glyma.17G183700	0.225069	0.328572	0	7.42461	0.249338	1.03255	0.0484917	1.4742	up	Biological Process: very long-chain fatty acid metabolic process (GO:0000038);; Biological Process: sulfur amino acid metabolic process (GO:0000096);; Biological Process: polysaccharide biosynthetic process (GO:0000271);; Cellular Component: extracellular region (GO:0005576);; Cellular Component: nucleus (GO:0005634);; Cellular Component: endoplasmic reticulum (GO:0005783);; Biological Process: a…	3-ketoacyl-CoA synthase 2 OS=Arabidopsis thaliana GN=KCS2 PE=2 SV=2		PREDICTED: 3-ketoacyl-CoA synthase 19-like [Glycine max]
Glyma.04G126400	0.206668	0.430045	0.02336	1.31936	0.348696	0.903601	0.0391872	1.47251	up	Molecular Function: nucleic acid binding (GO:0003676);; Biological Process: transcription, DNA-templated (GO:0006351);; Cellular Component: intracellular part (GO:0044424);;	Transcription elongation factor SPT6 homolog OS=Arabidopsis thaliana GN=SPT6 PE=1 SV=1		hypothetical protein GLYMA_04G126400 [Glycine max]
Glyma.07G230200	1.54798	1.63044	0.80937	3.79184	3.45261	3.62079	1.97615e-05	1.47048	up	--	Zinc-finger homeodomain protein 11 OS=Arabidopsis thaliana GN=ZHD11 PE=1 SV=1		PREDICTED: zinc-finger homeodomain protein 11-like [Glycine max]
Glyma.09G173700	0.335204	0.660085	0.172149	1.97013	1.02814	0.988759	0.0146517	1.46723	up	--	--		hypothetical protein GLYMA_09G173700 [Glycine max]
Glyma.04G092000	0.566242	0.871774	0.270762	3.0311	2.83239	3.03415	0.045285	1.46487	up	Cellular Component: mitochondrion (GO:0005739);;	--		PREDICTED: uncharacterized protein LOC100789691 [Glycine max]
Glyma.11G221000	81.9782	32.0836	69.476	98.5006	168.643	326.695	0.00982584	1.46453	up	--	Ribulose bisphosphate carboxylase/oxygenase activase, chloroplastic OS=Vigna radiata var. radiata GN=RCA PE=2 SV=2		ribulose bisphosphate carboxylase/oxygenase activase, chloroplastic-like [Glycine max]
Glyma.10G065400	0.290087	0.207855	0.125655	0.741166	0.938626	0.492766	0.00880341	1.46383	up	--	--		PREDICTED: uncharacterized protein LOC100804666 [Glycine max]
Glyma.13G112500	39.3355	47.2506	6.79281	122.431	82.962	93.2008	0.011938	1.46373	up	Molecular Function: copper ion binding (GO:0005507);; Molecular Function: protein binding (GO:0005515);; Molecular Function: calmodulin binding (GO:0005516);; Molecular Function: ATP binding (GO:0005524);; Cellular Component: mitochondrion (GO:0005739);; Biological Process: glucose metabolic process (GO:0006006);; Biological Process: gluconeogenesis (GO:0006094);; Biological Process: glycolytic p…	20 kDa chaperonin, chloroplastic OS=Arabidopsis thaliana GN=CPN20 PE=1 SV=2		PREDICTED: 20 kDa chaperonin, chloroplastic [Glycine max]
Glyma.02G211900	2.57854	4.09942	0.717031	16.4061	10.5534	2.04586	0.0346125	1.46268	up	Molecular Function: DNA binding (GO:0003677);; Molecular Function: protein binding (GO:0005515);; Biological Process: regulation of transcription, DNA-templated (GO:0006355);; Biological Process: actin filament organization (GO:0007015);; Biological Process: gibberellin biosynthetic process (GO:0009686);; Biological Process: response to abscisic acid (GO:0009737);; Biological Process: gibberellic…	Zinc-finger homeodomain protein 2 OS=Arabidopsis thaliana GN=ZHD1 PE=1 SV=1		hypothetical protein GLYMA_02G211900 [Glycine max]
Glyma.13G208400	2.38698	3.90154	0.721376	10.5642	5.48657	5.8109	0.00867566	1.46254	up	Molecular Function: nucleic acid binding (GO:0003676);; Biological Process: transport (GO:0006810);; Biological Process: defense response (GO:0006952);; Biological Process: response to osmotic stress (GO:0006970);; Biological Process: organelle organization (GO:0006996);; Cellular Component: plasmodesma (GO:0009506);; Biological Process: post-embryonic development (GO:0009791);; Biological Proces…	Heavy metal-associated isoprenylated plant protein 32 OS=Arabidopsis thaliana GN=HIPP32 PE=2 SV=1		hypothetical protein glysoja_007275 [Glycine soja]
Glyma.08G143100	13.8315	12.3166	4.43436	31.8836	19.8581	35.2768	0.00186984	1.46243	up	Molecular Function: S-adenosyl-L-methionine transmembrane transporter activity (GO:0000095);; Cellular Component: mitochondrial inner membrane (GO:0005743);; Biological Process: rRNA processing (GO:0006364);; Biological Process: cation transport (GO:0006812);; Biological Process: mitochondrial transport (GO:0006839);; Biological Process: nucleotide transport (GO:0006862);; Biological Process: ami…	S-adenosylmethionine carrier 1, chloroplastic/mitochondrial OS=Arabidopsis thaliana GN=SAMC1 PE=1 SV=1		PREDICTED: S-adenosylmethionine carrier 1, chloroplastic/mitochondrial isoform X1 [Glycine max]
Glyma.02G131600	1.23099	2.29937	0.443795	4.99267	3.36511	5.849	0.0156943	1.46117	up	Molecular Function: protein binding (GO:0005515);; Cellular Component: nucleus (GO:0005634);; Cellular Component: vacuolar membrane (GO:0005774);; Cellular Component: cytosol (GO:0005829);; Cellular Component: plasma membrane (GO:0005886);; Biological Process: cellular aromatic compound metabolic process (GO:0006725);; Cellular Component: plasmodesma (GO:0009506);; Cellular Component: chloroplast…	Protein DJ-1 homolog C OS=Arabidopsis thaliana GN=DJ1C PE=2 SV=1		PREDICTED: protein DJ-1 homolog C-like isoform X1 [Glycine max]
Glyma.11G019000	2.15388	2.53546	0.928496	6.6839	4.52229	4.5646	0.000481271	1.46067	up	Molecular Function: DNA binding (GO:0003677);; Molecular Function: transcription factor activity, sequence-specific DNA binding (GO:0003700);; Cellular Component: nucleus (GO:0005634);; Biological Process: regulation of transcription, DNA-templated (GO:0006355);;	Ethylene-responsive transcription factor CRF2 OS=Arabidopsis thaliana GN=CRF2 PE=1 SV=1		PREDICTED: ethylene-responsive transcription factor CRF1-like [Glycine max]
Glyma.12G169500	55.9154	35.7166	50.0883	119.495	105.02	164.019	3.46448e-05	1.45566	up	Molecular Function: protein binding (GO:0005515);; Biological Process: pentose-phosphate shunt (GO:0006098);; Biological Process: ferredoxin metabolic process (GO:0006124);; Molecular Function: ferrous iron binding (GO:0008198);; Molecular Function: electron carrier activity (GO:0009055);; Cellular Component: chloroplast stroma (GO:0009570);; Biological Process: response to blue light (GO:0009637…	Ferredoxin-1, chloroplastic OS=Pisum sativum GN=PETF PE=1 SV=2		uncharacterized protein LOC100500372 [Glycine max]
Glyma.08G240700	0.171195	0.360919	0.201292	1.21927	0.419355	0.692471	0.00707846	1.45385	up	Molecular Function: protein serine/threonine kinase activity (GO:0004674);; Molecular Function: ATP binding (GO:0005524);; Biological Process: protein phosphorylation (GO:0006468);;	serine/threonine-protein kinase At1g54610 OS=Arabidopsis thaliana GN=At1g54610 PE=1 SV=1		PREDICTED: serine/threonine-protein kinase At1g54610 isoform X1 [Glycine max]
Glyma.08G129200	0.330652	0.366726	0.053863	1.47386	0.784974	0.632198	0.0243244	1.4501	up	Molecular Function: transcription factor activity, sequence-specific DNA binding (GO:0003700);; Cellular Component: nucleus (GO:0005634);; Molecular Function: methyltransferase activity (GO:0008168);; Biological Process: negative regulation of flower development (GO:0009910);; Biological Process: maintenance of DNA methylation (GO:0010216);; Biological Process: methylation (GO:0032259);; Molecula…	lysine-specific demethylase JMJ14 OS=Arabidopsis thaliana GN=JMJ14 PE=1 SV=1		PREDICTED: lysine-specific demethylase JMJ18-like isoform X2 [Glycine max]
Glyma.04G091200	0.066653	0.026005	0.114894	0.600492	0.356909	0.129626	0.0495092	1.44789	up	Biological Process: carbohydrate metabolic process (GO:0005975);; Molecular Function: lyase activity (GO:0016829);; Molecular Function: carbohydrate binding (GO:0030246);;	--		PREDICTED: rhamnogalacturonate lyase B [Glycine max]
Glyma.11G016700	0.298027	0.28624	0.303713	1.24817	0.783954	0.834778	0.00632725	1.44645	up	Cellular Component: extracellular region (GO:0005576);; Biological Process: petal formation (GO:0048451);; Biological Process: sepal formation (GO:0048453);;	--		PREDICTED: uncharacterized protein LOC100776169 [Glycine max]
Glyma.03G020700	0.049196	0.026623	0.029301	5.8566	0.054082	0.030358	0.0470201	1.44316	up	Molecular Function: protein serine/threonine kinase activity (GO:0004674);; Cellular Component: plasma membrane (GO:0005886);; Biological Process: ion transport (GO:0006811);; Biological Process: cell communication (GO:0007154);; Biological Process: response to hormone (GO:0009725);; Biological Process: cellular process (GO:0009987);; Molecular Function: kinase activity (GO:0016301);; Molecular F…	Receptor-like serine/threonine-protein kinase At2g45590 OS=Arabidopsis thaliana GN=At2g45590 PE=2 SV=1		hypothetical protein GLYMA_03G020700 [Glycine max]
Glyma.09G255700	0.444025	1.09987	0.227089	2.66632	1.14368	1.89256	0.0172287	1.44228	up	Molecular Function: protein serine/threonine kinase activity (GO:0004674);; Cellular Component: nucleus (GO:0005634);; Cellular Component: plasma membrane (GO:0005886);; Cellular Component: plasmodesma (GO:0009506);; Biological Process: plant-type cell wall organization (GO:0009664);; Biological Process: response to cytokinin (GO:0009735);; Biological Process: leaf morphogenesis (GO:0009965);; Bi…	serine/threonine-protein kinase At1g01540 OS=Arabidopsis thaliana GN=At1g01540 PE=1 SV=2		PREDICTED: serine/threonine-protein kinase At1g01540 [Glycine max]
Glyma.01G152500	0.892206	0.744636	0.332569	0.720604	1.15463	2.93044	0.0101588	1.44032	up	--	--		PREDICTED: uncharacterized protein LOC100819752 isoform X1 [Glycine max]
Glycine_max_newGene_2812	1.65261	0.654163	0.987307	6.94592	1.07735	4.72347	0.0326067	1.43365	up	Molecular Function: 3'-5'-exoribonuclease activity (GO:0000175);; Molecular Function: RNA binding (GO:0003723);; Molecular Function: polyribonucleotide nucleotidyltransferase activity (GO:0004654);; Biological Process: RNA processing (GO:0006396);; Biological Process: mRNA catabolic process (GO:0006402);; Biological Process: RNA phosphodiester bond hydrolysis, exonucleolytic (GO:0090503);;	Polyribonucleotide nucleotidyltransferase 1, chloroplastic OS=Arabidopsis thaliana OX=3702 GN=PNP1 PE=1 SV=1		Polyribonucleotide nucleotidyltransferase [Glycine soja]
Glyma.15G215500	0.126566	0.144159	0.075204	0.514134	0.500247	0.221778	0.0210763	1.43333	up	Molecular Function: DNA binding (GO:0003677);; Molecular Function: transcription factor activity, sequence-specific DNA binding (GO:0003700);; Cellular Component: nucleus (GO:0005634);; Biological Process: regulation of transcription, DNA-templated (GO:0006355);; Biological Process: determination of bilateral symmetry (GO:0009855);; Biological Process: polarity specification of adaxial/abaxial ax…	Cyclic dof factor 2 OS=Arabidopsis thaliana GN=CDF2 PE=1 SV=2		PREDICTED: cyclic dof factor 3-like isoform X1 [Glycine max]
Glyma.12G106800	2.25947	4.37319	2.29983	9.22673	6.65647	8.13946	1.28968e-05	1.43135	up	--	Vesicle-associated protein 4-2 OS=Arabidopsis thaliana GN=PVA42 PE=1 SV=1		hypothetical protein GLYMA_12G106800 [Glycine max]
Glyma.13G021200	0	0	0	0.279619	0.324073	0.174106	0.0478788	1.42927	up	--	--		hypothetical protein GLYMA_13G021200 [Glycine max]
Glyma.19G244600	46.365	72.2402	27.0134	131.558	114.972	126.345	5.8483e-06	1.426	up	Cellular Component: cytosol (GO:0005829);; Biological Process: nucleotide-sugar metabolic process (GO:0009225);; Biological Process: nucleotide-sugar biosynthetic process (GO:0009226);; Biological Process: response to organic substance (GO:0010033);; Cellular Component: membrane (GO:0016020);; Molecular Function: lyase activity (GO:0016829);; Biological Process: L-ascorbic acid biosynthetic proce…	GDP-mannose 3,5-epimerase 1 OS=Oryza sativa subsp. japonica GN=GME-1 PE=1 SV=1		uncharacterized protein LOC100527798 [Glycine max]
Glyma.20G011900	0.485193	0.372942	0.479007	1.50151	0.748415	1.97708	0.0132723	1.42196	up	--	Purple acid phosphatase 17 OS=Arabidopsis thaliana GN=PAP17 PE=2 SV=1		PREDICTED: purple acid phosphatase 17-like isoform X1 [Glycine max]
Glyma.02G034700	5.58664	9.0312	1.02622	17.6503	14.023	17.1561	0.0197658	1.42182	up	--	Polygalacturonase 1 beta-like protein 3 OS=Arabidopsis thaliana GN=PGL3 PE=2 SV=2		PREDICTED: polygalacturonase non-catalytic subunit JP650 [Glycine max]
Glycine_max_newGene_3135	0.12287	0.105599	0.055972	0.732989	0.177267	0.307809	0.0432511	1.42061	up	--	Protein MAIN-LIKE 1 OS=Arabidopsis thaliana OX=3702 GN=MAIL1 PE=2 SV=1		PREDICTED: serine/threonine-protein phosphatase 7 long form homolog [Glycine max]
Glyma.06G089400	2.23147	3.81465	0.837147	7.24892	4.31627	8.92299	0.0122713	1.41727	up	Cellular Component: mitochondrion (GO:0005739);; Cellular Component: integral component of membrane (GO:0016021);; Biological Process: sterol biosynthetic process (GO:0016126);; Biological Process: pentacyclic triterpenoid biosynthetic process (GO:0019745);;	Ergosterol biosynthetic protein 28 OS=Arabidopsis thaliana GN=At1g10030 PE=2 SV=2		uncharacterized protein LOC100499807 [Glycine max]
Glyma.13G067900	0.185929	0.274367	0.175831	0.653753	1.31685	0.331318	0.0339524	1.40813	up	Biological Process: signal transduction (GO:0007165);; Molecular Function: transferase activity, transferring hexosyl groups (GO:0016758);; Biological Process: cellular response to organic substance (GO:0071310);;	galacturonosyltransferase-like 9 OS=Arabidopsis thaliana GN=GATL9 PE=2 SV=1		PREDICTED: galacturonosyltransferase-like 10 [Glycine max]
Glyma.13G196600	1.36645	0.924014	0.398432	2.4375	2.3691	2.58533	0.0120141	1.40733	up	Biological Process: MAPK cascade (GO:0000165);; Molecular Function: NAD(P)H dehydrogenase (quinone) activity (GO:0003955);; Cellular Component: mitochondrion (GO:0005739);; Cellular Component: peroxisome (GO:0005777);; Cellular Component: cytosol (GO:0005829);; Cellular Component: plasma membrane (GO:0005886);; Biological Process: glycolytic process (GO:0006096);; Biological Process: protein targ…	NADPH:quinone oxidoreductase OS=Arabidopsis thaliana GN=NQR PE=1 SV=1		PREDICTED: uncharacterized protein LOC100527538 isoform X1 [Glycine max]
Glyma.05G145700	10.4984	8.91554	1.35806	20.7741	19.2071	25.2182	0.0227342	1.40645	up	Molecular Function: protein binding (GO:0005515);; Cellular Component: nucleus (GO:0005634);; Cellular Component: vacuole (GO:0005773);; Cellular Component: plasma membrane (GO:0005886);; Cellular Component: plasmodesma (GO:0009506);; Molecular Function: galacturonate binding (GO:0048032);;	Remorin 4.1 OS=Oryza sativa subsp. japonica GN=REM4.1 PE=1 SV=1		PREDICTED: uncharacterized protein LOC100813335 [Glycine max]
Glyma.04G002100	0.505277	0.905153	0.167722	1.87876	0.899463	1.79783	0.0300678	1.40486	up	Molecular Function: binding (GO:0005488);; Cellular Component: nucleus (GO:0005634);; Biological Process: chromatin organization (GO:0006325);; Biological Process: chromatin silencing (GO:0006342);; Biological Process: transcription, DNA-templated (GO:0006351);; Biological Process: response to abiotic stimulus (GO:0009628);; Biological Process: regulation of gene expression (GO:0010468);; Biologi…	Chromo domain-containing protein LHP1 OS=Arabidopsis thaliana GN=LHP1 PE=1 SV=2		PREDICTED: chromo domain-containing protein LHP1-like isoform X1 [Glycine max]
Glyma.12G044600	2.41091	0.767062	0.564037	2.62509	2.58084	8.29652	0.0404968	1.40221	up	--	BURP domain-containing protein BNM2A OS=Brassica napus GN=BNM2A PE=2 SV=1		PREDICTED: ice nucleation protein InaA-like isoform X1 [Glycine max]
Glyma.09G248000	0.892856	0.634673	0.381458	2.65671	1.20363	0.814725	0.00721214	1.39337	up	--	Chromatin assembly factor 1 subunit FAS1 OS=Arabidopsis thaliana GN=FAS1 PE=1 SV=1		PREDICTED: chromatin assembly factor 1 subunit FAS1-like [Glycine max]
Glyma.17G162800	0.206797	0.115901	0.099442	0.590098	0.275417	0.531355	0.0239577	1.39269	up	Molecular Function: transcription factor activity, sequence-specific DNA binding (GO:0003700);; Cellular Component: nucleus (GO:0005634);; Biological Process: regulation of transcription, DNA-templated (GO:0006355);; Cellular Component: plastid (GO:0009536);; Biological Process: response to hormone (GO:0009725);; Biological Process: post-embryonic development (GO:0009791);; Biological Process: ca…	Scarecrow-like protein 32 OS=Arabidopsis thaliana GN=SCL32 PE=2 SV=1		PREDICTED: scarecrow-like protein 32 [Glycine max]
Glyma.18G215700	10.8564	17.0662	3.95144	34.2267	30.475	23.6898	0.0045178	1.39147	up	Biological Process: oligosaccharide metabolic process (GO:0009311);; Cellular Component: plant-type cell wall (GO:0009505);; Cellular Component: cytoplasmic vesicle (GO:0016023);; Biological Process: glycoside catabolic process (GO:0016139);; Biological Process: cellular carbohydrate metabolic process (GO:0044262);; Biological Process: glycosylceramide catabolic process (GO:0046477);; Cellular Co…	Alpha-galactosidase 1 OS=Arabidopsis thaliana GN=AGAL1 PE=2 SV=1		PREDICTED: alpha-galactosidase 1 isoform X2 [Glycine max]
Glyma.20G033900	2.92485	4.25057	0.832734	14.7087	5.8342	4.75519	0.0237054	1.38799	up	Molecular Function: structural constituent of cell wall (GO:0005199);; Cellular Component: extracellular region (GO:0005576);; Cellular Component: cytosol (GO:0005829);; Biological Process: syncytium formation (GO:0006949);; Cellular Component: plant-type cell wall (GO:0009505);; Cellular Component: plasmodesma (GO:0009506);; Cellular Component: chloroplast (GO:0009507);; Biological Process: resp…	Expansin-A15 OS=Arabidopsis thaliana GN=EXPA15 PE=2 SV=2		hypothetical protein GLYMA_20G033900 [Glycine max]
Glyma.U033100	1.0001	0.980013	0.278115	1.67873	1.80089	2.67028	0.00932227	1.38355	up	Cellular Component: cytosol (GO:0005829);; Molecular Function: hydrolase activity (GO:0016787);;	Nudix hydrolase 9 OS=Arabidopsis thaliana GN=NUDT9 PE=2 SV=1		hypothetical protein GLYMA_U033100 [Glycine max]
Glyma.15G035800	7.19739	7.79239	2.64033	15.038	12.2277	19.5537	0.00282975	1.37948	up	--	--		PREDICTED: uncharacterized protein LOC100815636 [Glycine max]
Glyma.10G266300	0.626917	0.418172	0.38271	1.63194	2.21023	0.774739	0.0265862	1.37799	up	--	--		PREDICTED: uncharacterized protein LOC100794402 [Glycine max]
Glyma.05G129600	16.1922	16.5068	7.35904	37.9107	35.4439	27.9521	8.82092e-05	1.37744	up	--	3-oxoacyl-[acyl-carrier-protein] synthase I, chloroplastic OS=Arabidopsis thaliana GN=KAS1 PE=1 SV=2		beta-ketoacyl-ACP synthetase I-2 [Glycine max]
Glyma.11G071900	0.51404	0.489278	0.350829	1.32296	0.707761	1.8175	0.00721214	1.3737	up	Cellular Component: Golgi apparatus (GO:0005794);; Biological Process: transport (GO:0006810);; Molecular Function: phosphatidylinositol transporter activity (GO:0008526);; Biological Process: flower development (GO:0009908);;	Phosphatidylinositol/phosphatidylcholine transfer protein SFH3 OS=Arabidopsis thaliana GN=SFH3 PE=2 SV=1		PREDICTED: phosphatidylinositol/phosphatidylcholine transfer protein SFH12-like [Glycine max]
Glyma.01G104000	1.02581	1.80454	0.728185	2.93351	2.56873	4.84517	0.0151813	1.37315	up	--	--		hypothetical protein GLYMA_01G104000 [Glycine max]
Glyma.12G204600	1.82553	3.64262	1.04286	15.7737	2.89143	3.84973	0.0420567	1.37307	up	--	--		PREDICTED: uncharacterized protein LOC100819841 [Glycine max]
Glyma.06G019700	2.64677	3.3204	1.69355	6.53405	6.07658	6.486	2.81229e-05	1.37294	up	--	--		PREDICTED: uncharacterized protein LOC100500598 [Glycine max]
Glyma.08G215400	0.410811	0.812421	0.173806	2.18688	1.78507	0.634588	0.0406285	1.36717	up	Biological Process: cell fate specification (GO:0001708);; Cellular Component: nucleus (GO:0005634);; Biological Process: cellular protein modification process (GO:0006464);; Biological Process: defense response (GO:0006952);; Biological Process: endoplasmic reticulum organization (GO:0007029);; Biological Process: signal transduction (GO:0007165);; Biological Process: response to cold (GO:000940…	Transcription factor bHLH25 OS=Arabidopsis thaliana GN=BHLH25 PE=2 SV=2	bHLH25	PREDICTED: transcription factor bHLH25-like [Glycine max]
Glyma.14G030400	13.5598	10.8572	9.33464	22.0232	29.2674	32.2663	8.13929e-06	1.36706	up	Biological Process: developmental process involved in reproduction (GO:0003006);; Molecular Function: 4-hydroxyphenylpyruvate dioxygenase activity (GO:0003868);; Cellular Component: cytoplasm (GO:0005737);; Cellular Component: mitochondrion (GO:0005739);; Cellular Component: cytosol (GO:0005829);; Biological Process: L-phenylalanine catabolic process (GO:0006559);; Biological Process: tyrosine ca…	4-hydroxyphenylpyruvate dioxygenase OS=Daucus carota PE=2 SV=1		4-hydroxyphenylpyruvate dioxygenase [Glycine max]
Glyma.17G111100	34.0431	53.9277	17.2503	120.013	69.5854	80.0454	0.00135078	1.3586	up	Cellular Component: chloroplast (GO:0009507);; Cellular Component: membrane (GO:0016020);;	pEARLI1-like lipid transfer protein 1 OS=Arabidopsis thaliana GN=AZI1 PE=1 SV=1		unknown [Glycine max]
Glyma.08G310900	0.363901	0.390215	0.069086	0.981246	0.747711	0.855257	0.0326617	1.35775	up	--	--		PREDICTED: ATP-dependent DNA helicase PIF1-like [Glycine max]
Glyma.20G152400	4.68525	6.98779	2.12032	12.1759	10.7695	12.0742	0.00151731	1.35543	up	Molecular Function: alpha-L-fucosidase activity (GO:0004560);; Biological Process: fucose metabolic process (GO:0006004);; Biological Process: cell adhesion (GO:0007155);; Biological Process: metabolic process (GO:0008152);; Cellular Component: cytoplasmic vesicle (GO:0016023);; Molecular Function: hydrolase activity (GO:0016787);;	Alpha-L-fucosidase 1 OS=Arabidopsis thaliana GN=FUC1 PE=1 SV=2		PREDICTED: alpha-L-fucosidase 1-like [Glycine max]
Glyma.07G192400	1.49945	0.982165	0.4052	2.44571	2.38854	3.61636	0.0205346	1.355	up	--	--		PREDICTED: uncharacterized protein LOC100795550 [Glycine max]
Glyma.05G077100	4.58905	5.48764	2.54513	11.3448	8.95312	10.5074	1.68933e-05	1.35481	up	--	Chloride channel protein CLC-b OS=Arabidopsis thaliana GN=CLC-B PE=1 SV=1		hypothetical protein GLYMA_05G077100 [Glycine max]
Glyma.08G209000	4.44123	9.37787	1.61129	17.3757	10.9073	14.4721	0.015669	1.3545	up	Biological Process: tropism (GO:0009606);; Biological Process: response to blue light (GO:0009637);; Biological Process: pollen tube growth (GO:0009860);; Biological Process: tissue development (GO:0009888);; Biological Process: flower development (GO:0009908);; Biological Process: xylem and phloem pattern formation (GO:0010051);; Biological Process: regulation of hormone levels (GO:0010817);; Ce…	Coleoptile phototropism protein 1 OS=Oryza sativa subsp. japonica GN=CPT1 PE=2 SV=1		PREDICTED: coleoptile phototropism protein 1 [Glycine max]
Glyma.17G161000	0.49285	1.09323	0.293366	2.94135	1.25025	1.87014	0.0379857	1.35405	up	--	--		hypothetical protein glysoja_038461 [Glycine soja]
Glyma.12G046500	0.113532	0.134915	0.122938	0.518166	0.237489	0.74742	0.0151337	1.35342	up	--	--		hypothetical protein GLYMA_12G046500 [Glycine max]
Glyma.06G067000	12.8481	4.82594	4.65135	11.2838	30.6669	23.6178	0.0211834	1.35304	up	Molecular Function: catalytic activity (GO:0003824);; Cellular Component: extracellular region (GO:0005576);; Biological Process: lipid transport (GO:0006869);; Biological Process: membrane fusion (GO:0006944);; Molecular Function: lipid binding (GO:0008289);; Cellular Component: plant-type cell wall (GO:0009505);; Biological Process: microsporogenesis (GO:0009556);; Cellular Component: membrane …	pEARLI1-like lipid transfer protein 1 OS=Arabidopsis thaliana GN=AZI1 PE=1 SV=1		PREDICTED: lipid transfer protein EARLI 1-like [Glycine max]
Glyma.06G298500	3.09336	5.46851	2.50552	8.58671	7.30629	11.6771	0.000621148	1.35282	up	Molecular Function: structural molecule activity (GO:0005198);;	Vesicle-associated protein 4-2 OS=Arabidopsis thaliana GN=PVA42 PE=1 SV=1		PREDICTED: vesicle-associated protein 4-2-like isoform X1 [Glycine max]
Glyma.05G056000	2.71429	6.48187	0.921724	16.0757	6.18281	9.18722	0.0328798	1.35087	up	--	Axial regulator YABBY 1 OS=Arabidopsis thaliana GN=YAB1 PE=1 SV=1		PREDICTED: protein YABBY 4-like isoform X1 [Glycine max]
Glyma.12G197600	2.72981	6.55969	1.02835	15.9695	7.73087	6.81764	0.0300678	1.34461	up	Biological Process: polysaccharide biosynthetic process (GO:0000271);; Molecular Function: hydrolase activity, hydrolyzing O-glycosyl compounds (GO:0004553);; Cellular Component: extracellular region (GO:0005576);; Cellular Component: cell wall (GO:0005618);; Cellular Component: Golgi apparatus (GO:0005794);; Biological Process: cellular glucan metabolic process (GO:0006073);; Biological Process:…	Xyloglucan endotransglucosylase/hydrolase protein 9 OS=Arabidopsis thaliana GN=XTH9 PE=2 SV=2		PREDICTED: xyloglucan endotransglucosylase/hydrolase protein 9 [Glycine max]
Glyma.04G243800	5.80891	5.18378	2.98513	9.5513	8.08283	19.2393	0.00604967	1.34378	up	--	Protein STAY-GREEN LIKE, chloroplastic OS=Arabidopsis thaliana GN=SGRL PE=2 SV=1		PREDICTED: protein STAY-GREEN LIKE, chloroplastic-like [Glycine max]
Glyma.20G235400	0.962242	1.42248	0.20433	3.64817	1.88562	2.3595	0.0400059	1.33786	up	Molecular Function: nucleic acid binding (GO:0003676);; Molecular Function: RNA binding (GO:0003723);; Molecular Function: ATP binding (GO:0005524);; Cellular Component: nucleus (GO:0005634);; Biological Process: protein import into nucleus (GO:0006606);; Molecular Function: ATP-dependent helicase activity (GO:0008026);; Cellular Component: membrane (GO:0016020);; Biological Process: cellular met…	DEAD-box ATP-dependent RNA helicase 16 OS=Arabidopsis thaliana GN=RH16 PE=2 SV=1		PREDICTED: uncharacterized protein LOC100785831 isoform X1 [Glycine max]
Glyma.02G003500	0.74633	1.37928	0.715012	2.46207	1.98665	2.65027	0.000700221	1.33399	up	Cellular Component: chloroplast (GO:0009507);; Biological Process: gene expression (GO:0010467);; Biological Process: RNA metabolic process (GO:0016070);; Biological Process: very long-chain fatty acid biosynthetic process (GO:0042761);; Molecular Function: sphingosine N-acyltransferase activity (GO:0050291);;	Uncharacterized CRM domain-containing protein At3g25440, chloroplastic OS=Arabidopsis thaliana GN=At3g25440 PE=2 SV=1		PREDICTED: uncharacterized CRM domain-containing protein At3g25440, chloroplastic-like isoform X1 [Glycine max]
Glyma.08G158100	3.28735	2.30538	1.86422	4.60167	7.3344	7.00902	0.00174648	1.3318	up	Biological Process: anaerobic respiration (GO:0009061);;	--		PREDICTED: uncharacterized protein LOC100305767 [Glycine max]
Glyma.15G010600	0.589675	0.552179	0.537943	1.22224	0.907161	3.02476	0.0366248	1.32954	up	Cellular Component: plasmodesma (GO:0009506);;	--		hypothetical protein GLYMA_15G010600 [Glycine max]
Glyma.17G164800	54.4746	72.7295	25.253	160.466	91.9247	125.762	0.00147279	1.32144	up	Cellular Component: cell wall (GO:0005618);; Cellular Component: plasma membrane (GO:0005886);; Biological Process: response to abiotic stimulus (GO:0009628);; Biological Process: anatomical structure morphogenesis (GO:0009653);; Biological Process: post-embryonic development (GO:0009791);; Biological Process: cellular component organization (GO:0016043);; Cellular Component: anchored component o…	--		PREDICTED: LOW QUALITY PROTEIN: lysine-rich arabinogalactan protein 18 [Glycine max]
Glyma.10G138800	1.8963	1.37655	3.37846	4.36686	3.17251	12.7625	0.0417904	1.32042	up	--	Transcription factor PIL1 OS=Arabidopsis thaliana GN=PIL1 PE=1 SV=1		PREDICTED: transcription factor PIL1-like isoform X1 [Glycine max]
Glyma.14G019400	0.956881	0.542291	0.739562	1.34465	1.48299	3.53504	0.0208873	1.32012	up	Molecular Function: DNA binding (GO:0003677);; Molecular Function: transcription factor activity, sequence-specific DNA binding (GO:0003700);; Cellular Component: nucleus (GO:0005634);; Biological Process: regulation of transcription, DNA-templated (GO:0006355);; Biological Process: plant-type cell wall modification (GO:0009827);; Biological Process: pollen tube growth (GO:0009860);; Biological P…	Agamous-like MADS-box protein AGL5 OS=Arabidopsis thaliana GN=AGL5 PE=1 SV=1		hypothetical protein GLYMA_14G019400 [Glycine max]
Glyma.04G009600	0.396725	1.11989	0.22967	3.31001	0.913941	1.21002	0.046633	1.31913	up	Biological Process: sulfur amino acid metabolic process (GO:0000096);; Biological Process: regionalization (GO:0003002);; Molecular Function: DNA binding (GO:0003677);; Cellular Component: nucleus (GO:0005634);; Cellular Component: cytoplasm (GO:0005737);; Biological Process: fatty acid metabolic process (GO:0006631);; Biological Process: coenzyme metabolic process (GO:0006732);; Biological Proce…	BEL1-like homeodomain protein 6 OS=Arabidopsis thaliana GN=BLH6 PE=1 SV=1		PREDICTED: BEL1-like homeodomain protein 6 [Glycine max]
Glyma.20G089600	15.8208	12.4752	4.6597	29.4165	27.4718	26.8463	0.0037289	1.31911	up	Biological Process: Group II intron splicing (GO:0000373);; Molecular Function: DNA binding (GO:0003677);; Molecular Function: RNA binding (GO:0003723);; Molecular Function: ATP binding (GO:0005524);; Cellular Component: cell wall (GO:0005618);; Cellular Component: nucleus (GO:0005634);; Cellular Component: nucleolus (GO:0005730);; Cellular Component: mitochondrion (GO:0005739);; Cellular Compone…	DEAD-box ATP-dependent RNA helicase 3, chloroplastic OS=Arabidopsis thaliana GN=RH3 PE=1 SV=2		PREDICTED: DEAD-box ATP-dependent RNA helicase 3, chloroplastic-like [Glycine max]
Glyma.05G031600	0.455076	0.373374	0.223101	0.990834	0.96187	0.842721	0.00337882	1.31354	up	--	Hydroxyproline O-galactosyltransferase GALT6 OS=Arabidopsis thaliana GN=GALT6 PE=2 SV=2		PREDICTED: beta-1,3-galactosyltransferase 19 [Glycine max]
Glyma.08G017700	0.320334	0.146983	0.117819	0.58541	0.560633	0.594973	0.0278775	1.31291	up	Cellular Component: intrinsic component of membrane (GO:0031224);; Cellular Component: intracellular membrane-bounded organelle (GO:0043231);; Cellular Component: cell periphery (GO:0071944);;	--		PREDICTED: uncharacterized protein LOC100814592 [Glycine max]
Glycine_max_newGene_995	0.56812	0.516186	0.469492	1.58719	1.084	0.947119	0.0130241	1.30827	up	Cellular Component: nuclear telomere cap complex (GO:0000783);; Molecular Function: double-stranded telomeric DNA binding (GO:0003691);; Biological Process: telomeric loop formation (GO:0031627);;	--		hypothetical protein GLYMA_04G148800 [Glycine max]
Glyma.04G034700	0.358167	0.652149	0.808203	1.5457	0.479683	2.97051	0.0314585	1.30504	up	Cellular Component: exocyst (GO:0000145);; Cellular Component: cytosol (GO:0005829);; Cellular Component: plasma membrane (GO:0005886);;	Exocyst complex component SEC3A OS=Arabidopsis thaliana GN=SEC3A PE=1 SV=1		PREDICTED: exocyst complex component SEC3A-like [Glycine max]
Glyma.02G158400	2.10499	2.99193	1.66159	2.99183	2.25908	3.95374	0.00849508	1.30374	up	Molecular Function: serine-type carboxypeptidase activity (GO:0004185);; Cellular Component: extracellular region (GO:0005576);; Cellular Component: vacuole (GO:0005773);; Cellular Component: peroxisome (GO:0005777);; Cellular Component: endoplasmic reticulum membrane (GO:0005789);; Biological Process: proteolysis (GO:0006508);; Cellular Component: plant-type cell wall (GO:0009505);; Cellular Com…	Serine carboxypeptidase 3 OS=Hordeum vulgare GN=CBP3 PE=1 SV=2		hypothetical protein GLYMA_02G158400 [Glycine max]
Glyma.08G094600	1.9523	2.68459	7.95572	6.41013	14.3	18.2561	0.0481903	1.29961	up	Biological Process: metabolic process (GO:0008152);; Cellular Component: chloroplast (GO:0009507);; Molecular Function: muconate cycloisomerase activity (GO:0018849);;	L-Ala-D/L-amino acid epimerase OS=Populus trichocarpa GN=POPTR_0012s05040g PE=3 SV=2		PREDICTED: L-Ala-D/L-amino acid epimerase isoform X1 [Glycine max]
Glyma.15G018100	13.0867	15.8557	1.89902	34.1993	19.9602	35.7119	0.0463322	1.29909	up	Cellular Component: protein storage vacuole (GO:0000326);; Cellular Component: plasma membrane (GO:0005886);; Biological Process: water transport (GO:0006833);; Cellular Component: plant-type cell wall (GO:0009505);; Cellular Component: plant-type vacuole membrane (GO:0009705);; Cellular Component: chloroplast envelope (GO:0009941);; Molecular Function: methylammonium transmembrane transporter ac…	Aquaporin TIP2-1 OS=Arabidopsis thaliana GN=TIP2-1 PE=1 SV=2		uncharacterized protein LOC100817754 [Glycine max]
Glyma.03G247000	1.95815	3.70587	0.552241	8.43198	5.34596	3.84941	0.0382334	1.29721	up	Cellular Component: cytosol (GO:0005829);; Biological Process: nucleotide-sugar metabolic process (GO:0009225);; Biological Process: nucleotide-sugar biosynthetic process (GO:0009226);; Cellular Component: membrane (GO:0016020);; Biological Process: L-ascorbic acid biosynthetic process (GO:0019853);; Cellular Component: intracellular membrane-bounded organelle (GO:0043231);; Molecular Function: G…	GDP-mannose 3,5-epimerase 1 OS=Oryza sativa subsp. japonica GN=GME-1 PE=1 SV=1		hypothetical protein GLYMA_03G247000 [Glycine max]
Glyma.12G202100	1.66677	1.21171	0.72684	2.87297	2.80436	3.67351	0.00991178	1.29464	up	--	Alpha-mannosidase I MNS5 OS=Arabidopsis thaliana GN=MNS5 PE=1 SV=1		hypothetical protein GLYMA_12G202100 [Glycine max]
Glyma.09G024300	0.22694	0.510826	0.281031	0.931331	0.840846	1.16448	0.0357999	1.29183	up	Biological Process: carbohydrate metabolic process (GO:0005975);; Cellular Component: plasmodesma (GO:0009506);; Molecular Function: glucan endo-1,3-beta-D-glucosidase activity (GO:0042973);; Molecular Function: cation binding (GO:0043169);; Cellular Component: anchored component of plasma membrane (GO:0046658);;	Glucan endo-1,3-beta-glucosidase 8 OS=Arabidopsis thaliana GN=At1g64760 PE=1 SV=2		hypothetical protein GLYMA_09G024300 [Glycine max]
Glyma.04G086300	4.65493	2.6457	2.52848	5.40992	8.85173	11.4807	0.00673046	1.2887	up	Molecular Function: malate dehydrogenase (decarboxylating) (NAD+) activity (GO:0004471);; Molecular Function: malate dehydrogenase (decarboxylating) (NADP+) activity (GO:0004473);; Molecular Function: ATP binding (GO:0005524);; Cellular Component: cell wall (GO:0005618);; Cellular Component: cytoplasm (GO:0005737);; Cellular Component: mitochondrion (GO:0005739);; Cellular Component: vacuolar mem…	NADP-dependent malic enzyme OS=Phaseolus vulgaris GN=ME1 PE=2 SV=1		hypothetical protein GLYMA_04G086300 [Glycine max]
Glyma.05G045200	50.9661	48.5366	23.167	94.4926	85.0703	109.261	0.000324331	1.28816	up	--	Nucleoside diphosphate kinase 2, chloroplastic OS=Pisum sativum GN=NDPK2 PE=1 SV=1		PREDICTED: nucleoside diphosphate kinase 2, chloroplastic [Glycine max]
Glyma.13G147700	0.402317	0.418404	0.306217	0.64713	1.64497	0.77589	0.0265751	1.28587	up	Biological Process: response to UV (GO:0009411);; Cellular Component: chloroplast (GO:0009507);; Cellular Component: plastid envelope (GO:0009526);; Biological Process: flavonoid biosynthetic process (GO:0009813);; Molecular Function: nucleobase transmembrane transporter activity (GO:0015205);; Biological Process: nucleobase transport (GO:0015851);; Biological Process: nucleobase-containing compo…	Purine-uracil permease NCS1 OS=Arabidopsis thaliana GN=NCS1 PE=1 SV=1		PREDICTED: purine-uracil permease NCS1 [Glycine max]
Glyma.03G068000	1.68143	1.45059	1.1525	3.76573	3.59004	3.6894	0.00881395	1.27933	up	--	--		hypothetical protein glysoja_047209 [Glycine soja]
Glyma.20G110900	13.7353	20.0044	7.54029	38.8966	22.2742	37.5168	0.00225482	1.27856	up	Molecular Function: enzyme inhibitor activity (GO:0004857);; Cellular Component: mitochondrion (GO:0005739);; Biological Process: negative regulation of catalytic activity (GO:0043086);; Biological Process: negative regulation of nucleotide metabolic process (GO:0045980);;	--		PREDICTED: uncharacterized protein LOC100306658 [Glycine max]
Glyma.05G059900	0.816877	0.85579	0.508567	1.57465	1.28232	2.24654	0.00478435	1.2772	up	--	WAT1-related protein At5g47470 OS=Arabidopsis thaliana GN=At5g47470 PE=3 SV=1		PREDICTED: WAT1-related protein At5g47470-like [Glycine max]
Glyma.10G251400	2.51559	1.44739	1.23054	2.69819	2.99559	8.73391	0.0392841	1.27619	up	Molecular Function: protein binding (GO:0005515);; Cellular Component: cytoplasm (GO:0005737);; Biological Process: pollen tube growth (GO:0009860);; Biological Process: epidermal cell differentiation (GO:0009913);; Biological Process: cellulose microfibril organization (GO:0010215);; Cellular Component: membrane (GO:0016020);; Cellular Component: apical plasma membrane (GO:0016324);; Biological …	CRIB domain-containing protein RIC1 OS=Arabidopsis thaliana GN=RIC1 PE=1 SV=1		PREDICTED: CRIB domain-containing protein RIC10-like [Glycine max]
Glyma.16G147100	5.39521	10.0582	4.94323	13.8765	13.7139	21.4818	0.00399942	1.2757	up	--	--		hypothetical protein GLYMA_16G147100 [Glycine max]
Glyma.02G087300	0.927825	1.97085	0.463555	4.85903	2.33027	1.89188	0.0327953	1.27303	up	--	--		hypothetical protein GLYMA_02G087300 [Glycine max]
Glyma.19G232000	30.2863	32.5757	26.167	53.9226	69.8878	77.3032	1.0956e-06	1.27283	up	--	--		PREDICTED: bifunctional epoxide hydrolase 2-like [Glycine max]
Glyma.09G035300	17.7756	15.1468	3.63033	25.0955	30.3504	40.0069	0.0294337	1.26631	up	Cellular Component: nucleus (GO:0005634);; Cellular Component: cytosol (GO:0005829);;	--		PREDICTED: huntingtin-interacting protein K [Glycine max]
Glyma.10G139500	43.5243	45.1244	15.1969	73.2161	65.0669	120.312	0.0111022	1.2652	up	--	Peptidyl-prolyl cis-trans isomerase, chloroplastic OS=Vicia faba PE=1 SV=1		PREDICTED: peptidyl-prolyl cis-trans isomerase, chloroplastic [Glycine max]
Glyma.01G096200	14.8133	10.6199	12.2783	18.4621	22.8686	54.7407	0.017246	1.26236	up	Molecular Function: endopeptidase inhibitor activity (GO:0004866);; Biological Process: negative regulation of endopeptidase activity (GO:0010951);; Molecular Function: peptidase inhibitor activity (GO:0030414);;	Trypsin inhibitor A OS=Glycine max GN=KTI3 PE=1 SV=2		uncharacterized protein LOC100527176 precursor [Glycine max]
Glyma.16G112200	0.948523	0.512384	0.540263	1.51324	1.37628	2.42548	0.0233556	1.25881	up	Molecular Function: ubiquitin-protein transferase activity (GO:0004842);; Cellular Component: nucleus (GO:0005634);; Molecular Function: zinc ion binding (GO:0008270);; Cellular Component: chloroplast (GO:0009507);; Biological Process: pollen development (GO:0009555);; Biological Process: anatomical structure morphogenesis (GO:0009653);; Biological Process: ethylene biosynthetic process (GO:00096…	RING-H2 finger protein ATL8 OS=Arabidopsis thaliana GN=ATL8 PE=2 SV=2		PREDICTED: RING-H2 finger protein ATL8-like [Glycine max]
Glyma.06G056000	9.19047	11.2094	3.2108	21.756	18.6055	16.1822	0.00665826	1.25835	up	--	--		hypothetical protein glysoja_035264 [Glycine soja]
Glyma.15G110700	1.53467	1.68909	2.48138	4.34429	2.85446	7.60003	0.0204092	1.25473	up	Cellular Component: nucleus (GO:0005634);; Biological Process: ubiquinone biosynthetic process (GO:0006744);; Biological Process: myo-inositol hexakisphosphate biosynthetic process (GO:0010264);; Molecular Function: pyridoxal phosphate binding (GO:0030170);; Biological Process: hydrogen peroxide catabolic process (GO:0042744);;	--		uncharacterized protein LOC100527295 [Glycine max]
Glyma.05G201300	92.0896	80.4727	37.5037	159.985	130.616	208.253	0.00225482	1.25458	up	--	Acyl carrier protein 1, chloroplastic OS=Cuphea lanceolata GN=ACL1.1 PE=2 SV=1		PREDICTED: acyl carrier protein 4, chloroplastic isoform X1 [Glycine max]
Glyma.17G212200	153.413	166.674	55.0532	242.187	173.479	542.586	0.0301379	1.25245	up	Cellular Component: integral component of membrane (GO:0016021);;	pEARLI1-like lipid transfer protein 1 OS=Arabidopsis thaliana GN=AZI1 PE=1 SV=1		AAI_LTSS superfamily protein precursor [Glycine max]
Glyma.12G011200	1.77123	2.31629	0.584295	5.27645	3.03652	3.50721	0.0189489	1.25244	up	Molecular Function: nucleic acid binding (GO:0003676);; Molecular Function: glycerol-3-phosphate dehydrogenase [NAD+] activity (GO:0004367);; Cellular Component: cytosol (GO:0005829);; Biological Process: carbohydrate metabolic process (GO:0005975);; Cellular Component: glycerol-3-phosphate dehydrogenase complex (GO:0009331);; Biological Process: systemic acquired resistance (GO:0009627);; Biolog…	glycerol-3-phosphate dehydrogenase [NAD(+)] 1, cytosolic OS=Oryza sativa subsp. japonica GN=Os01g0939600 PE=2 SV=1		PREDICTED: glycerol-3-phosphate dehydrogenase [NAD(+)] 1, cytosolic [Glycine max]
Glyma.02G046800	6.7539	6.87193	2.05231	14.9084	10.9999	11.9279	0.00804886	1.25018	up	Molecular Function: alpha-mannosidase activity (GO:0004559);; Biological Process: mannose metabolic process (GO:0006013);; Molecular Function: zinc ion binding (GO:0008270);; Molecular Function: carbohydrate binding (GO:0030246);;	Alpha-mannosidase OS=Canavalia ensiformis PE=1 SV=1		PREDICTED: alpha-mannosidase [Glycine max]
Glyma.03G197500	1.77555	2.13822	0.569561	5.56221	2.71293	3.44578	0.0310144	1.24638	up	Molecular Function: structural constituent of ribosome (GO:0003735);; Cellular Component: nucleolus (GO:0005730);; Biological Process: translation (GO:0006412);; Cellular Component: chloroplast (GO:0009507);; Cellular Component: cytosolic large ribosomal subunit (GO:0022625);; Biological Process: ribosome biogenesis (GO:0042254);;	60S ribosomal protein L32-1 OS=Arabidopsis thaliana GN=RPL32A PE=2 SV=2		uncharacterized protein LOC100527779 [Glycine max]
Glyma.01G004600	2.18106	3.51098	0.86404	6.05964	3.63177	6.88093	0.028246	1.24526	up	Cellular Component: plasma membrane (GO:0005886);; Biological Process: tryptophan catabolic process (GO:0006569);; Biological Process: iron ion transport (GO:0006826);; Biological Process: response to mechanical stimulus (GO:0009612);; Biological Process: indoleacetic acid biosynthetic process (GO:0009684);; Biological Process: trichoblast differentiation (GO:0010054);; Biological Process: cellul…	Arabinogalactan peptide 20 OS=Arabidopsis thaliana GN=AGP20 PE=3 SV=1		unknown [Glycine max]
Glyma.10G073400	0.903106	1.13839	0.593994	2.18784	1.85645	2.10354	0.00162908	1.24493	up	Molecular Function: carbonate dehydratase activity (GO:0004089);; Biological Process: one-carbon metabolic process (GO:0006730);; Molecular Function: zinc ion binding (GO:0008270);; Cellular Component: chloroplast stroma (GO:0009570);; Cellular Component: cytoplasmic vesicle (GO:0016023);;	Alpha carbonic anhydrase 7 OS=Arabidopsis thaliana GN=ACA7 PE=2 SV=1		hypothetical protein GLYMA_10G073400 [Glycine max]
Glyma.19G009700	38.9467	33.0991	25.4946	65.4158	67.6417	85.1382	9.2564e-06	1.2435	up	Biological Process: MAPK cascade (GO:0000165);; Biological Process: protein peptidyl-prolyl isomerization (GO:0000413);; Molecular Function: peptidyl-prolyl cis-trans isomerase activity (GO:0003755);; Molecular Function: polynucleotide adenylyltransferase activity (GO:0004652);; Biological Process: pentose-phosphate shunt (GO:0006098);; Biological Process: rRNA processing (GO:0006364);; Biologica…	Peptidyl-prolyl cis-trans isomerase CYP38, chloroplastic OS=Arabidopsis thaliana GN=CYP38 PE=1 SV=1		PREDICTED: peptidyl-prolyl cis-trans isomerase CYP38, chloroplastic [Glycine max]
Glyma.20G111700	2.34361	3.05251	0.850634	9.48602	3.33493	3.9368	0.0401882	1.24287	up	--	Replication protein A 14 kDa subunit B OS=Arabidopsis thaliana GN=RPA3B PE=1 SV=1		uncharacterized protein LOC100306197 [Glycine max]
Glyma.01G187600	1.38059	1.30614	0.858203	3.61699	1.54252	3.48113	0.0101565	1.23748	up	Molecular Function: DNA binding (GO:0003677);; Molecular Function: transcription factor activity, sequence-specific DNA binding (GO:0003700);; Molecular Function: protein binding (GO:0005515);; Cellular Component: nucleus (GO:0005634);; Biological Process: regulation of transcription, DNA-templated (GO:0006355);; Biological Process: coenzyme metabolic process (GO:0006732);; Biological Process: po…	Transcription factor SPATULA OS=Arabidopsis thaliana GN=SPT PE=1 SV=1		PREDICTED: transcription factor SPATULA isoform X1 [Glycine max]
Glyma.01G104100	7.33202	9.01355	1.93837	13.8916	13.2327	18.1579	0.0214981	1.23722	up	Molecular Function: catalytic activity (GO:0003824);; Biological Process: cellular amino acid metabolic process (GO:0006520);; Biological Process: defense response (GO:0006952);; Biological Process: signal transduction (GO:0007165);; Cellular Component: plastid (GO:0009536);; Biological Process: response to abiotic stimulus (GO:0009628);; Biological Process: anatomical structure morphogenesis (GO…	Isochorismate synthase, chloroplastic OS=Catharanthus roseus PE=1 SV=1		PREDICTED: isochorismate synthase 2, chloroplastic-like isoform X1 [Glycine max]
Glyma.06G316900	6.23191	6.66958	3.47996	11.1867	10.1143	13.9665	0.000371517	1.23613	up	--	8-amino-7-oxononanoate synthase OS=Arabidopsis thaliana GN=BIOF PE=1 SV=2		PREDICTED: 8-amino-7-oxononanoate synthase-like isoform X1 [Glycine max]
Glyma.02G019600	32.5801	34.8919	29.0565	70.3012	70.3003	67.4615	2.44998e-18	1.23361	up	Cellular Component: vacuolar membrane (GO:0005774);; Cellular Component: plasma membrane (GO:0005886);; Cellular Component: chloroplast (GO:0009507);; Biological Process: glucosinolate biosynthetic process (GO:0019761);;	Heme-binding-like protein At3g10130, chloroplastic OS=Arabidopsis thaliana GN=At3g10130 PE=2 SV=1		Heme-binding protein 2 [Glycine soja]
Glyma.13G113800	2.36503	3.67623	0.822169	5.97071	3.82476	7.65293	0.0367378	1.2331	up	Biological Process: response to auxin (GO:0009733);;	--		PREDICTED: uncharacterized protein LOC100808463 [Glycine max]
Glyma.19G124900	30.4058	30.076	17.5574	53.3731	47.2281	74.6334	0.000420626	1.23154	up	Cellular Component: chloroplast thylakoid membrane (GO:0009535);; Cellular Component: thylakoid (GO:0009579);; Cellular Component: chloroplast envelope (GO:0009941);; Cellular Component: intracellular ribonucleoprotein complex (GO:0030529);; Biological Process: plastid translation (GO:0032544);; Cellular Component: chloroplast part (GO:0044434);;	50S ribosomal protein 5, chloroplastic OS=Pisum sativum GN=PSRP5 PE=2 SV=1		unknown, partial [Glycine max]
Glyma.05G203700	27.3193	24.5415	11.0912	46.147	38.2898	55.4563	0.00146203	1.22983	up	--	Heavy metal-associated isoprenylated plant protein 7 OS=Arabidopsis thaliana GN=HIPP07 PE=1 SV=1		uncharacterized protein LOC100808454 [Glycine max]
Glycine_max_newGene_2308	0.351174	0.331573	0.212488	1.12822	0.570572	0.661998	0.0292869	1.22859	up	--	--		--
Glyma.12G076500	0.562729	0.88337	0.177997	2.53975	1.00494	1.08581	0.0170249	1.22699	up	Molecular Function: transcription factor activity, sequence-specific DNA binding (GO:0003700);; Cellular Component: nucleus (GO:0005634);; Biological Process: regulation of transcription, DNA-templated (GO:0006355);; Biological Process: circadian rhythm (GO:0007623);; Biological Process: response to light stimulus (GO:0009416);; Biological Process: seed germination (GO:0009845);;	GATA transcription factor 8 OS=Arabidopsis thaliana GN=GATA8 PE=2 SV=1		PREDICTED: GATA transcription factor 11-like [Glycine max]
Glyma.04G018400	3.66578	4.7798	1.00916	9.03306	7.7938	5.79859	0.0188803	1.22687	up	--	--		hypothetical protein GLYMA_04G018400 [Glycine max]
Glyma.05G149100	5.11074	6.76761	3.33066	13.9394	7.16313	13.9879	0.00307354	1.22676	up	Molecular Function: Rho GDP-dissociation inhibitor activity (GO:0005094);; Molecular Function: protein binding (GO:0005515);; Cellular Component: cytoplasm (GO:0005737);; Biological Process: actin filament organization (GO:0007015);; Biological Process: cell tip growth (GO:0009932);; Biological Process: root epidermal cell differentiation (GO:0010053);;	Rho GDP-dissociation inhibitor 1 OS=Arabidopsis thaliana GN=GDI1 PE=1 SV=1		PREDICTED: rho GDP-dissociation inhibitor 1-like [Glycine max]
Glyma.05G245800	1.9492	5.15761	1.51535	10.7329	6.08784	4.56629	0.0274956	1.22396	up	Biological Process: microtubule cytoskeleton organization (GO:0000226);; Biological Process: cytokinesis by cell plate formation (GO:0000911);; Cellular Component: extracellular region (GO:0005576);; Biological Process: cell proliferation (GO:0008283);; Cellular Component: plasmodesma (GO:0009506);; Biological Process: regulation of meristem growth (GO:0010075);; Cellular Component: membrane (GO:…	Thaumatin-like protein OS=Arabidopsis thaliana GN=At1g18250 PE=2 SV=2		PREDICTED: thaumatin-like protein [Glycine max]
Glyma.07G028500	29.5557	27.8354	16.822	66.9525	66.8908	34.8469	0.00102173	1.21739	up	--	Pyrophosphate-energized vacuolar membrane proton pump OS=Vigna radiata var. radiata PE=1 SV=4		PREDICTED: pyrophosphate-energized vacuolar membrane proton pump [Glycine max]
Glyma.16G139500	4.38541	3.71305	2.0701	7.12426	7.85998	8.97147	0.00247876	1.21534	up	Cellular Component: chloroplast (GO:0009507);;	--		PREDICTED: maf-like protein DDB_G0281937 [Glycine max]
Glyma.02G106300	1.76085	2.62111	0.645378	3.84638	5.32154	3.47359	0.0234621	1.21295	up	Molecular Function: iron ion binding (GO:0005506);; Molecular Function: protein binding (GO:0005515);; Cellular Component: endoplasmic reticulum (GO:0005783);; Biological Process: glucose catabolic process (GO:0006007);; Biological Process: fatty acid biosynthetic process (GO:0006633);; Biological Process: sphingolipid metabolic process (GO:0006665);; Cellular Component: integral component of mem…	Delta(8)-fatty-acid desaturase 2 OS=Arabidopsis thaliana GN=SLD2 PE=1 SV=1		PREDICTED: delta(8)-fatty-acid desaturase 2-like [Glycine max]
Glyma.01G028200	11.0441	9.38428	2.92473	19.2635	16.134	20.3887	0.0186448	1.21208	up	Biological Process: multicellular organism development (GO:0007275);; Molecular Function: N-methyltransferase activity (GO:0008170);; Biological Process: phospholipid biosynthetic process (GO:0008654);; Molecular Function: S-adenosylmethionine-dependent methyltransferase activity (GO:0008757);; Biological Process: unidimensional cell growth (GO:0009826);; Biological Process: ethanolamine-containi…	2-phytyl-1,4-beta-naphthoquinone methyltransferase, chloroplastic OS=Arabidopsis thaliana GN=MENG PE=1 SV=2		PREDICTED: 2-phytyl-1,4-beta-naphthoquinone methyltransferase, chloroplastic-like [Glycine max]
Glyma.19G096200	9.84094	11.8756	6.02008	23.9536	16.8632	19.9383	6.53057e-05	1.21068	up	--	Major pollen allergen Ole e 1 OS=Olea europaea PE=1 SV=2		uncharacterized protein LOC100500029 precursor [Glycine max]
Glyma.19G045400	2.73188	2.77117	0.631788	4.92561	4.05747	6.26526	0.0411151	1.21033	up	--	--		PREDICTED: uncharacterized protein LOC100780261 [Glycine max]
Glyma.02G005200	24.9146	26.0113	10.0004	54.913	36.7586	46.7507	0.00480589	1.21027	up	Molecular Function: binding (GO:0005488);; Biological Process: monosaccharide metabolic process (GO:0005996);; Biological Process: cellular aromatic compound metabolic process (GO:0006725);; Biological Process: nitrogen compound metabolic process (GO:0006807);; Biological Process: ion transport (GO:0006811);; Biological Process: response to stress (GO:0006950);; Biological Process: response to or…	voltage-gated potassium channel subunit beta OS=Arabidopsis thaliana GN=KAB1 PE=1 SV=1		PREDICTED: protein tas isoform X1 [Glycine max]
Glyma.11G018900	36.4751	37.7216	12.1689	70.4508	66.8582	61.1822	0.00738115	1.20995	up	Cellular Component: plasma membrane (GO:0005886);; Biological Process: single-organism process (GO:0044699);;	Arabinogalactan peptide 16 OS=Arabidopsis thaliana GN=AGP16 PE=1 SV=1		hypothetical protein GLYMA_11G018900 [Glycine max]
Glyma.13G245300	20.95	25.8728	14.7822	38.7635	45.3688	47.7057	7.41542e-06	1.20578	up	Molecular Function: structural constituent of ribosome (GO:0003735);; Molecular Function: protein binding (GO:0005515);; Biological Process: translation (GO:0006412);; Cellular Component: chloroplast (GO:0009507);; Cellular Component: large ribosomal subunit (GO:0015934);; Cellular Component: cytosolic large ribosomal subunit (GO:0022625);;	60S ribosomal protein L26-2 OS=Arabidopsis thaliana GN=RPL26B PE=2 SV=1		PREDICTED: 60S ribosomal protein L26-1-like [Glycine max]
Glyma.11G005700	10.7736	7.01855	3.93758	15.46	15.1096	20.6706	0.0128586	1.20554	up	Molecular Function: binding (GO:0005488);; Biological Process: pentose-phosphate shunt (GO:0006098);; Biological Process: rRNA processing (GO:0006364);; Molecular Function: electron carrier activity (GO:0009055);; Cellular Component: chloroplast (GO:0009507);; Cellular Component: chloroplast stroma (GO:0009570);; Biological Process: response to red or far red light (GO:0009639);; Biological Proce…	Ferredoxin-3, chloroplastic OS=Arabidopsis thaliana GN=FD3 PE=1 SV=1		PREDICTED: ferredoxin-1-like [Glycine max]
Glycine_max_newGene_3116	3.30307	2.42704	1.72886	6.42467	6.18399	4.56104	0.00330079	1.20271	up	Molecular Function: catalytic activity (GO:0003824);;	--		PREDICTED: uncharacterized protein LOC102663249 [Glycine max]
Glyma.02G037000	13.9522	11.2356	2.58407	22.5633	21.6793	26.0318	0.0432262	1.20152	up	Cellular Component: mitochondrion (GO:0005739);; Biological Process: multicellular organism development (GO:0007275);; Molecular Function: N-methyltransferase activity (GO:0008170);; Molecular Function: S-adenosylmethionine-dependent methyltransferase activity (GO:0008757);; Cellular Component: chloroplast (GO:0009507);; Biological Process: unidimensional cell growth (GO:0009826);; Biological Pro…	2-phytyl-1,4-beta-naphthoquinone methyltransferase, chloroplastic OS=Arabidopsis thaliana GN=MENG PE=1 SV=2		PREDICTED: 2-phytyl-1,4-beta-naphthoquinone methyltransferase, chloroplastic-like [Glycine max]
Glyma.19G000900	7.54544	6.93875	2.37423	15.03	10.9305	11.4006	0.00520981	1.20083	up	Molecular Function: structural constituent of cytoskeleton (GO:0005200);; Molecular Function: protein binding (GO:0005515);; Molecular Function: ATP binding (GO:0005524);; Cellular Component: cell wall (GO:0005618);; Cellular Component: nucleus (GO:0005634);; Cellular Component: nucleolus (GO:0005730);; Cellular Component: mitochondrion (GO:0005739);; Cellular Component: cytosol (GO:0005829);; Ce…	Actin OS=Gossypium hirsutum PE=3 SV=1		uncharacterized protein LOC100798523 [Glycine max]
Glyma.09G082100	7.95887	7.26377	5.78881	14.1215	14.1493	16.8316	1.09674e-06	1.19989	up	Cellular Component: mitochondrion (GO:0005739);; Cellular Component: chloroplast (GO:0009507);; Biological Process: embryo sac development (GO:0009553);; Biological Process: pollen development (GO:0009555);; Biological Process: plastid organization (GO:0009657);; Biological Process: embryo development ending in seed dormancy (GO:0009793);; Biological Process: gene expression (GO:0010467);; Biolog…	Pentatricopeptide repeat-containing protein At3g06430, chloroplastic OS=Arabidopsis thaliana GN=EMB2750 PE=2 SV=1		PREDICTED: pentatricopeptide repeat-containing protein At3g06430, chloroplastic-like [Glycine max]
Glyma.06G177200	0.816807	1.41759	0.705173	2.54556	1.67136	2.65339	0.0125727	1.19499	up	--	--		PREDICTED: uncharacterized protein LOC100794482 isoform X1 [Glycine max]
Glyma.01G030900	9.65986	11.9245	2.57624	18.8032	19.123	18.8906	0.0256811	1.19469	up	Molecular Function: polygalacturonase activity (GO:0004650);; Cellular Component: extracellular region (GO:0005576);; Cellular Component: cell wall (GO:0005618);; Biological Process: response to stress (GO:0006950);; Biological Process: multicellular organism development (GO:0007275);; Biological Process: response to abiotic stimulus (GO:0009628);; Cellular Component: intracellular membrane-bound…	Polygalacturonase 1 beta-like protein 3 OS=Arabidopsis thaliana GN=PGL3 PE=2 SV=2		PREDICTED: polygalacturonase non-catalytic subunit JP650 [Glycine max]
Glyma.17G113100	26.1036	17.8645	7.8067	29.4429	37.1321	55.8106	0.0262064	1.18896	up	Molecular Function: copper ion binding (GO:0005507);; Cellular Component: extracellular region (GO:0005576);; Cellular Component: plasma membrane (GO:0005886);; Molecular Function: electron carrier activity (GO:0009055);; Cellular Component: cytoplasmic vesicle (GO:0016023);; Cellular Component: anchored component of membrane (GO:0031225);; Biological Process: cellular metabolic process (GO:00442…	Stellacyanin OS=Toxicodendron vernicifluum PE=1 SV=1		PREDICTED: stellacyanin-like [Glycine max]
Glyma.08G282100	6.6365	7.41379	4.47859	14.32	10.3474	15.0362	3.24632e-05	1.18819	up	Molecular Function: inorganic phosphate transmembrane transporter activity (GO:0005315);; Biological Process: phosphate ion transport (GO:0006817);; Biological Process: membrane fusion (GO:0006944);; Biological Process: microsporogenesis (GO:0009556);; Molecular Function: low-affinity phosphate transmembrane transporter activity (GO:0009673);; Cellular Component: chloroplast envelope (GO:0009941)…	Inorganic phosphate transporter 2-1, chloroplastic OS=Arabidopsis thaliana GN=PHT2-1 PE=1 SV=1		PREDICTED: inorganic phosphate transporter 2-1, chloroplastic-like [Glycine max]
Glyma.06G142900	14.1482	14.1228	22.5754	41.0721	49.9539	26.0438	0.00406018	1.18738	up	Cellular Component: cell wall (GO:0005618);; Biological Process: unidimensional cell growth (GO:0009826);; Biological Process: trichoblast differentiation (GO:0010054);; Biological Process: cell development (GO:0048468);;	--		PREDICTED: uncharacterized protein LOC100780848 [Glycine max]
Glyma.03G054300	5.57653	3.58663	1.73636	7.51865	8.4862	9.87002	0.0236209	1.18644	up	Molecular Function: purine ribonucleoside binding (GO:0032550);; Molecular Function: adenyl ribonucleotide binding (GO:0032559);; Molecular Function: anion binding (GO:0043168);; Biological Process: response to stimulus (GO:0050896);;	--		hypothetical protein GLYMA_03G054300 [Glycine max]
Glyma.03G074800	13.6665	15.4788	6.9918	29.5964	19.1265	30.5799	0.00185427	1.1851	up	Cellular Component: nucleus (GO:0005634);; Biological Process: rRNA processing (GO:0006364);; Biological Process: tRNA metabolic process (GO:0006399);; Biological Process: chloroplast organization (GO:0009658);; Biological Process: embryo development ending in seed dormancy (GO:0009793);; Biological Process: thylakoid membrane organization (GO:0010027);; Biological Process: vegetative to reproduc…	Fructokinase-like 1, chloroplastic OS=Arabidopsis thaliana GN=FLN1 PE=1 SV=1		hypothetical protein GLYMA_03G074800 [Glycine max]
Glyma.08G077400	1.93927	2.44121	1.88898	3.55558	5.31851	4.7667	0.000715208	1.18404	up	Biological Process: response to superoxide (GO:0000303);; Molecular Function: transcription factor activity, sequence-specific DNA binding (GO:0003700);; Cellular Component: nucleus (GO:0005634);; Biological Process: regulation of transcription, DNA-templated (GO:0006355);; Biological Process: cell death (GO:0008219);; Biological Process: response to water deprivation (GO:0009414);; Biological Pr…	G-box-binding factor 4 OS=Arabidopsis thaliana GN=GBF4 PE=1 SV=1		transcription factor bZIP10 [Glycine max]
Glyma.14G031200	35.4922	17.153	15.449	46.941	70.2893	41.0782	0.0121212	1.18353	up	Biological Process: biosynthetic process (GO:0009058);; Cellular Component: chloroplast (GO:0009507);; Biological Process: carotenoid biosynthetic process (GO:0016117);; Molecular Function: geranylgeranyl-diphosphate geranylgeranyltransferase activity (GO:0016767);;	Phytoene synthase, chloroplastic OS=Daucus carota GN=PSY PE=2 SV=1		PREDICTED: phytoene synthase 2, chloroplastic [Glycine max]
Glyma.16G142300	6.68269	4.07945	3.95329	8.60982	10.4775	13.6955	0.00468043	1.18186	up	Cellular Component: membrane (GO:0016020);;	--		PREDICTED: lysosomal amino acid transporter 1-like [Glycine max]
Glyma.13G092900	1.58446	1.45356	0.557458	2.93174	1.96338	3.55674	0.0273508	1.18164	up	--	--		hypothetical protein GLYMA_13G092900 [Glycine max]
Glyma.06G325400	1.04192	1.60793	1.01735	3.02996	1.84579	2.62836	0.000176328	1.1806	up	--	--		hypothetical protein GLYMA_06G325400 [Glycine max]
Glycine_max_newGene_4263	4.01582	3.14901	1.01532	6.30174	5.82695	7.94821	0.0369817	1.17403	up	Molecular Function: protein kinase activity (GO:0004672);; Molecular Function: ATP binding (GO:0005524);; Biological Process: protein phosphorylation (GO:0006468);; Cellular Component: integral component of membrane (GO:0016021);;	Inactive leucine-rich repeat receptor-like serine/threonine-protein kinase At1g60630 OS=Arabidopsis thaliana OX=3702 GN=At1g60630 PE=2 SV=1		PREDICTED: inactive leucine-rich repeat receptor-like serine/threonine-protein kinase At1g60630 [Glycine max]
Glyma.11G127800	29.2726	20.9157	21.8794	39.915	51.8679	65.1264	0.00102978	1.17284	up	Biological Process: pentose-phosphate shunt (GO:0006098);; Biological Process: rRNA processing (GO:0006364);; Biological Process: aromatic amino acid family biosynthetic process (GO:0009073);; Cellular Component: chloroplast (GO:0009507);; Biological Process: leaf morphogenesis (GO:0009965);; Biological Process: chloroplast-nucleus signaling pathway (GO:0010019);; Biological Process: photosystem …	Tetrapyrrole-binding protein, chloroplastic OS=Arabidopsis thaliana GN=GUN4 PE=1 SV=1		PREDICTED: tetrapyrrole-binding protein, chloroplastic-like [Glycine max]
Glyma.12G037400	335.736	194.534	260.656	444.546	604.173	707.031	0.00279187	1.17221	up	Molecular Function: fructose-bisphosphate aldolase activity (GO:0004332);; Cellular Component: mitochondrion (GO:0005739);; Biological Process: glycolytic process (GO:0006096);; Biological Process: pentose-phosphate shunt (GO:0006098);; Biological Process: response to oxidative stress (GO:0006979);; Cellular Component: chloroplast thylakoid (GO:0009534);; Biological Process: response to salt stre…	Fructose-bisphosphate aldolase 1, chloroplastic (Fragment) OS=Pisum sativum PE=1 SV=1		PREDICTED: fructose-bisphosphate aldolase 1, chloroplastic [Glycine max]
Glyma.09G255500	72.1053	74.9964	47.9658	150.656	98.316	168.112	0.000211555	1.17193	up	Molecular Function: structural constituent of ribosome (GO:0003735);; Biological Process: translation (GO:0006412);; Cellular Component: chloroplast stroma (GO:0009570);; Cellular Component: chloroplast envelope (GO:0009941);; Cellular Component: membrane (GO:0016020);; Biological Process: isopentenyl diphosphate biosynthetic process, methylerythritol 4-phosphate pathway (GO:0019288);; Biological…	50S ribosomal protein L5, chloroplastic OS=Arabidopsis thaliana GN=RPL5 PE=2 SV=1		PREDICTED: 50S ribosomal protein L5, chloroplastic-like [Glycine max]
Glyma.13G070100	45.2673	51.5753	26.0265	92.6438	67.6524	101.967	0.00046096	1.17152	up	Biological Process: pentose-phosphate shunt (GO:0006098);; Cellular Component: chloroplast thylakoid membrane (GO:0009535);; Cellular Component: chloroplast stroma (GO:0009570);; Cellular Component: chloroplast envelope (GO:0009941);; Biological Process: isopentenyl diphosphate biosynthetic process, methylerythritol 4-phosphate pathway (GO:0019288);; Biological Process: metal ion transport (GO:00…	--		uncharacterized protein LOC100500408 [Glycine max]
Glyma.08G084300	37.3023	34.2325	16.2239	70.9731	67.012	52.6137	0.00148005	1.17079	up	Biological Process: very long-chain fatty acid metabolic process (GO:0000038);; Biological Process: sulfur amino acid metabolic process (GO:0000096);; Molecular Function: 3-oxoacyl-[acyl-carrier-protein] synthase activity (GO:0004315);; Biological Process: glycine catabolic process (GO:0006546);; Biological Process: fatty acid biosynthetic process (GO:0006633);; Biological Process: unsaturated fa…	3-oxoacyl-[acyl-carrier-protein] synthase I, chloroplastic OS=Arabidopsis thaliana GN=KAS1 PE=1 SV=2		beta-ketoacyl-ACP synthetase I [Glycine max]
Glyma.02G016100	1.14063	1.17347	0.992802	2.15132	1.67145	3.81601	0.0190538	1.17054	up	Molecular Function: DNA binding (GO:0003677);; Molecular Function: transcription factor activity, sequence-specific DNA binding (GO:0003700);; Cellular Component: nucleus (GO:0005634);; Biological Process: regulation of transcription, DNA-templated (GO:0006355);;	Ethylene-responsive transcription factor RAP2-3 OS=Arabidopsis thaliana GN=RAP2-3 PE=1 SV=2		uncharacterized protein LOC100819416 [Glycine max]
Glyma.11G169900	3.31087	2.3784	1.5334	4.92856	4.15997	7.15368	0.00789658	1.16512	up	Molecular Function: inward rectifier potassium channel activity (GO:0005242);; Cellular Component: mitochondrion (GO:0005739);; Cellular Component: vacuolar membrane (GO:0005774);; Cellular Component: plasma membrane (GO:0005886);; Biological Process: glucose catabolic process (GO:0006007);; Biological Process: protein glycosylation (GO:0006486);; Biological Process: potassium ion transport (GO:0…	Potassium transporter 1 OS=Arabidopsis thaliana GN=POT1 PE=1 SV=2		PREDICTED: potassium transporter 1-like [Glycine max]
Glyma.18G295400	0.882156	0.718861	0.80958	2.09749	1.90195	1.42278	0.00416252	1.16135	up	Biological Process: post-embryonic development (GO:0009791);; Biological Process: single-organism developmental process (GO:0044767);; Biological Process: reproductive structure development (GO:0048608);;	Pentatricopeptide repeat-containing protein At5g65560 OS=Arabidopsis thaliana GN=At5g65560 PE=2 SV=1		Pentatricopeptide repeat-containing protein [Glycine soja]
Glyma.02G209000	58.9091	40.996	22.2744	80.9623	104.529	83.3838	0.00602418	1.16092	up	Molecular Function: peroxidase activity (GO:0004601);; Molecular Function: protein binding (GO:0005515);; Cellular Component: nucleus (GO:0005634);; Biological Process: pentose-phosphate shunt (GO:0006098);; Biological Process: rRNA processing (GO:0006364);; Biological Process: response to oxidative stress (GO:0006979);; Cellular Component: chloroplast thylakoid membrane (GO:0009535);; Cellular C…	Thylakoid lumenal 29 kDa protein, chloroplastic OS=Solanum lycopersicum GN=CLEB3J9 PE=3 SV=1		PREDICTED: thylakoid lumenal 29 kDa protein, chloroplastic-like isoform X1 [Glycine max]
Glyma.11G249800	1.01859	2.4455	0.692012	3.71621	3.10437	2.81505	0.0300678	1.16008	up	--	--		PREDICTED: ELMO domain-containing protein B-like isoform X1 [Glycine max]
Glyma.08G272600	22.2994	13.0278	9.79784	24.4421	34.56	41.5168	0.0111274	1.15745	up	--	Mitochondrial carnitine/acylcarnitine carrier-like protein OS=Arabidopsis thaliana GN=BOU PE=1 SV=1		uncharacterized protein LOC100787304 [Glycine max]
Glyma.10G078400	294.666	233.801	254.892	482.787	588.837	575.049	9.51513e-06	1.1568	up	--	2-Cys peroxiredoxin BAS1-like, chloroplastic OS=Arabidopsis thaliana GN=At5g06290 PE=2 SV=3		PREDICTED: 2-Cys peroxiredoxin BAS1, chloroplastic [Glycine max]
Glyma.19G204600	1.88249	2.17822	0.692305	5.02801	2.96282	3.01473	0.0280756	1.15678	up	Cellular Component: nucleus (GO:0005634);; Cellular Component: cytoplasmic vesicle (GO:0016023);;	--		PREDICTED: uncharacterized protein LOC100800778 [Glycine max]
Glyma.02G206700	69.3168	71.5262	34.4177	134.364	96.7963	141.626	0.00133044	1.15411	up	Molecular Function: structural constituent of ribosome (GO:0003735);; Cellular Component: ribosome (GO:0005840);; Biological Process: pentose-phosphate shunt (GO:0006098);; Biological Process: translation (GO:0006412);; Cellular Component: chloroplast (GO:0009507);;	50S ribosomal protein L35, chloroplastic OS=Arabidopsis thaliana GN=RPL35 PE=2 SV=1		50S ribosomal protein L35, chloroplastic [Glycine soja]
Glyma.19G156800	2.37638	1.10188	1.03216	2.85106	2.84528	4.95597	0.0360161	1.15337	up	--	Ent-copalyl diphosphate synthase, chloroplastic OS=Pisum sativum PE=2 SV=1		hypothetical protein GLYMA_19G156800 [Glycine max]
Glyma.04G007700	14.9455	19.7153	12.6533	35.7782	25.5325	36.2946	3.30243e-06	1.15134	up	Cellular Component: nucleus (GO:0005634);; Biological Process: arginine catabolic process (GO:0006527);; Biological Process: protein targeting to membrane (GO:0006612);; Biological Process: response to oxidative stress (GO:0006979);; Biological Process: spermidine biosynthetic process (GO:0008295);; Molecular Function: arginine decarboxylase activity (GO:0008792);; Biological Process: response to…	Arginine decarboxylase OS=Glycine max PE=2 SV=1		PREDICTED: arginine decarboxylase-like [Glycine max]
Glyma.08G097900	26.9877	30.224	19.2552	55.3769	39.4735	63.1776	9.80526e-05	1.15122	up	Biological Process: MAPK cascade (GO:0000165);; Molecular Function: DNA binding (GO:0003677);; Molecular Function: transcription factor activity, sequence-specific DNA binding (GO:0003700);; Cellular Component: nucleus (GO:0005634);; Biological Process: regulation of translation (GO:0006417);; Biological Process: protein targeting to membrane (GO:0006612);; Biological Process: response to bacteri…	Transcription factor TCP2 OS=Arabidopsis thaliana GN=TCP2 PE=1 SV=1		PREDICTED: transcription factor TCP2 [Glycine max]
Glyma.17G127200	2.99546	3.18625	0.858712	5.32705	5.31103	5.32301	0.0285537	1.15115	up	--	Uncharacterized aarF domain-containing protein kinase At5g05200, chloroplastic OS=Arabidopsis thaliana GN=At5g05200 PE=2 SV=1		PREDICTED: uncharacterized protein slr0889-like [Glycine max]
Glyma.05G244900	0.447025	0.550991	0.364384	1.31561	0.861432	0.996637	0.00456933	1.15089	up	--	--		hypothetical protein GLYMA_05G244900 [Glycine max]
Glyma.20G211900	0.804821	1.17173	1.17725	2.62812	1.94245	2.60262	0.0156957	1.14897	up	--	--		hypothetical protein glysoja_013948 [Glycine soja]
Glyma.05G001100	173.228	145.647	88.4238	271.03	250.439	333.781	0.000724636	1.14281	up	Molecular Function: structural constituent of ribosome (GO:0003735);; Biological Process: translation (GO:0006412);; Cellular Component: chloroplast (GO:0009507);; Cellular Component: large ribosomal subunit (GO:0015934);; Molecular Function: rRNA binding (GO:0019843);;	50S ribosomal protein L22, chloroplastic OS=Medicago sativa GN=rpl22 PE=2 SV=1		50S ribosomal protein L22, chloroplastic [Glycine max]
Glyma.13G169500	32.5352	29.6469	19.0563	50.7763	48.8939	69.6851	0.00049494	1.14141	up	Biological Process: MAPK cascade (GO:0000165);; Biological Process: protein peptidyl-prolyl isomerization (GO:0000413);; Molecular Function: peptidyl-prolyl cis-trans isomerase activity (GO:0003755);; Molecular Function: polynucleotide adenylyltransferase activity (GO:0004652);; Biological Process: pentose-phosphate shunt (GO:0006098);; Biological Process: rRNA processing (GO:0006364);; Biologica…	Peptidyl-prolyl cis-trans isomerase CYP38, chloroplastic OS=Arabidopsis thaliana GN=CYP38 PE=1 SV=1		PREDICTED: peptidyl-prolyl cis-trans isomerase CYP38, chloroplastic [Glycine max]
Glyma.02G294900	42.5591	36.2834	23.7785	71.0768	68.9499	72.6483	4.66243e-05	1.13999	up	Biological Process: maltose metabolic process (GO:0000023);; Biological Process: protein peptidyl-prolyl isomerization (GO:0000413);; Molecular Function: peptidyl-prolyl cis-trans isomerase activity (GO:0003755);; Biological Process: protein folding (GO:0006457);; Cellular Component: chloroplast stroma (GO:0009570);; Biological Process: chloroplast relocation (GO:0009902);; Cellular Component: ch…	Trigger factor-like protein TIG, Chloroplastic OS=Arabidopsis thaliana GN=TIG PE=1 SV=1		PREDICTED: trigger factor-like protein TIG, Chloroplastic isoform X1 [Glycine max]
Glyma.04G179500	117.234	186.849	35.4933	196.871	264.259	302.965	0.0489297	1.13545	up	Molecular Function: protein binding (GO:0005515);; Cellular Component: extracellular region (GO:0005576);; Cellular Component: cell wall (GO:0005618);; Cellular Component: plasma membrane (GO:0005886);; Biological Process: response to heat (GO:0009408);; Biological Process: response to salt stress (GO:0009651);; Biological Process: response to abscisic acid (GO:0009737);; Biological Process: resp…	Snakin-2 OS=Solanum tuberosum GN=SN2 PE=1 SV=1		uncharacterized protein LOC100305516 precursor [Glycine max]
Glyma.07G266000	18.7639	17.3526	9.02099	33.0051	27.636	34.3043	0.00151731	1.13525	up	--	Cysteine proteinase inhibitor 5 OS=Arabidopsis thaliana GN=CYS5 PE=2 SV=2		PREDICTED: cysteine proteinase inhibitor 5 [Glycine max]
Glyma.18G034300	4.94177	5.78277	1.60689	9.98524	9.26052	7.80575	0.0215093	1.13306	up	Molecular Function: 1-pyrroline-5-carboxylate dehydrogenase activity (GO:0003842);; Molecular Function: glutamate 5-kinase activity (GO:0004349);; Molecular Function: glutamate-5-semialdehyde dehydrogenase activity (GO:0004350);; Molecular Function: ATP binding (GO:0005524);; Cellular Component: cytoplasm (GO:0005737);; Cellular Component: mitochondrion (GO:0005739);; Cellular Component: cytosol …	Delta-1-pyrroline-5-carboxylate synthase OS=Solanum lycopersicum GN=PRO2 PE=2 SV=1		hypothetical protein GLYMA_18G034300 [Glycine max]
Glyma.16G028900	12.8681	11.9434	7.81013	26.1713	21.193	19.8873	1.8188e-05	1.13257	up	Cellular Component: mitochondrion (GO:0005739);; Molecular Function: 4-hydroxy-tetrahydrodipicolinate reductase (GO:0008839);; Biological Process: lysine biosynthetic process via diaminopimelate (GO:0009089);; Cellular Component: chloroplast (GO:0009507);; Cellular Component: chloroplast stroma (GO:0009570);; Biological Process: diaminopimelate biosynthetic process (GO:0019877);; Biological Proce…	4-hydroxy-tetrahydrodipicolinate reductase 2, chloroplastic OS=Arabidopsis thaliana GN=DAPB2 PE=2 SV=1		Dihydrodipicolinate reductase 2, chloroplastic [Glycine soja]
Glyma.02G006900	0.495065	0.480312	0.826795	1.49781	1.08973	1.48072	0.0161188	1.13057	up	Molecular Function: endonuclease activity (GO:0004519);; Cellular Component: mitochondrion (GO:0005739);; Biological Process: DNA recombination (GO:0006310);; Biological Process: chromosome segregation (GO:0007059);; Biological Process: meiosis I (GO:0007127);; Biological Process: response to light stimulus (GO:0009416);; Cellular Component: chloroplast (GO:0009507);; Cellular Component: plastid …	Pentatricopeptide repeat-containing protein At3g57430, chloroplastic OS=Arabidopsis thaliana GN=PCMP-H81 PE=2 SV=2		PREDICTED: putative pentatricopeptide repeat-containing protein At3g01580 [Glycine max]
Glyma.02G203600	2.77218	2.99743	0.79291	6.21093	4.59352	4.01023	0.0356644	1.13037	up	Molecular Function: protein serine/threonine kinase activity (GO:0004674);; Molecular Function: ATP binding (GO:0005524);; Cellular Component: vacuole (GO:0005773);; Cellular Component: plasma membrane (GO:0005886);; Biological Process: polysaccharide metabolic process (GO:0005976);; Biological Process: protein phosphorylation (GO:0006468);; Biological Process: defense response (GO:0006952);; Bio…	LRR receptor-like serine/threonine-protein kinase At2g24230 OS=Arabidopsis thaliana GN=At2g24230 PE=2 SV=1		PREDICTED: LRR receptor-like serine/threonine-protein kinase At2g24230 [Glycine max]
Glycine_max_newGene_800	0.485585	0.962354	0.449891	1.42945	1.17157	1.49673	0.0151461	1.13001	up	--	--		hypothetical protein glysoja_026588 [Glycine soja]
Glyma.13G103900	18.4304	30.3534	8.501	46.7663	39.4915	35.9543	0.0132901	1.12811	up	Molecular Function: transcription factor activity, sequence-specific DNA binding (GO:0003700);; Cellular Component: nucleus (GO:0005634);; Biological Process: regulation of transcription, DNA-templated (GO:0006355);; Biological Process: multicellular organism development (GO:0007275);; Biological Process: circadian rhythm (GO:0007623);; Molecular Function: zinc ion binding (GO:0008270);; Biologic…	Putative GATA transcription factor 22 OS=Arabidopsis thaliana GN=GATA22 PE=3 SV=1		PREDICTED: GATA transcription factor 21-like [Glycine max]
Glyma.07G181700	5.08427	3.51296	2.52468	6.09461	6.64313	12.571	0.016044	1.1276	up	Molecular Function: Rab GDP-dissociation inhibitor activity (GO:0005093);; Cellular Component: cytoplasm (GO:0005737);; Biological Process: N-terminal protein myristoylation (GO:0006499);; Biological Process: protein transport (GO:0015031);; Cellular Component: apoplast (GO:0048046);;	Guanosine nucleotide diphosphate dissociation inhibitor At5g09550 OS=Arabidopsis thaliana GN=At5g09550 PE=3 SV=1		PREDICTED: guanosine nucleotide diphosphate dissociation inhibitor At5g09550 [Glycine max]
Glyma.07G032000	3.05531	2.71758	3.20259	4.40508	5.19445	10.3408	0.0237857	1.12701	up	--	F-box only protein 6 OS=Arabidopsis thaliana GN=FBX6 PE=2 SV=1		PREDICTED: F-box only protein 6-like [Glycine max]
Glyma.U010700	9.76946	7.94723	2.31827	14.1054	13.3896	17.828	0.0432874	1.12653	up	Cellular Component: extracellular region (GO:0005576);; Cellular Component: plasma membrane (GO:0005886);;	--		PREDICTED: uncharacterized protein LOC100814491 [Glycine max]
Glyma.09G016600	4.04263	3.88647	1.78829	6.51079	6.82301	6.8543	0.00167808	1.12639	up	Biological Process: sucrose biosynthetic process (GO:0005986);; Biological Process: response to oxidative stress (GO:0006979);; Biological Process: metabolic process (GO:0008152);; Biological Process: response to water deprivation (GO:0009414);; Cellular Component: chloroplast (GO:0009507);; Biological Process: response to abscisic acid (GO:0009737);; Biological Process: raffinose family oligosac…	galactinol--sucrose galactosyltransferase 2 OS=Arabidopsis thaliana GN=RFS2 PE=2 SV=2		PREDICTED: galactinol--sucrose galactosyltransferase 2 isoform X2 [Glycine max]
Glyma.14G168500	1.024	1.02546	0.529749	1.96909	1.21424	2.7381	0.0265639	1.12562	up	Molecular Function: aspartic-type endopeptidase activity (GO:0004190);; Cellular Component: extracellular region (GO:0005576);; Biological Process: proteolysis (GO:0006508);; Biological Process: defense response (GO:0006952);; Biological Process: response to organic substance (GO:0010033);; Molecular Function: hydrolase activity (GO:0016787);; Biological Process: cellular metabolic process (GO:00…	Aspartic proteinase-like protein 1 OS=Arabidopsis thaliana GN=At5g10080 PE=1 SV=1		hypothetical protein GLYMA_14G168500 [Glycine max]
Glyma.09G014000	2.13173	2.82699	0.761158	5.3174	4.06988	3.50179	0.0435854	1.12472	up	Molecular Function: ACP phosphopantetheine attachment site binding involved in fatty acid biosynthetic process (GO:0000036);; Biological Process: very long-chain fatty acid metabolic process (GO:0000038);; Molecular Function: protein binding (GO:0005515);; Cellular Component: mitochondrial matrix (GO:0005759);; Cellular Component: cytosol (GO:0005829);; Biological Process: fatty acid biosynthetic…	Acyl carrier protein 3, mitochondrial OS=Arabidopsis thaliana GN=MTACP2 PE=2 SV=1		hypothetical protein GLYMA_09G014000 [Glycine max]
Glyma.07G036500	0.627715	1.09654	0.479931	1.70423	1.52007	1.44771	0.00727395	1.12461	up	Cellular Component: nucleus (GO:0005634);; Biological Process: xylem development (GO:0010089);; Biological Process: cell wall macromolecule metabolic process (GO:0044036);;	Protein Brevis radix-like 2 OS=Arabidopsis thaliana GN=BRXL2 PE=2 SV=1		PREDICTED: protein Brevis radix-like 2 [Glycine max]
Glyma.16G032700	2.67244	3.84	1.45835	4.99255	5.69755	5.87104	0.00542389	1.12208	up	Biological Process: activation of MAPKK activity (GO:0000186);; Molecular Function: protein serine/threonine kinase activity (GO:0004674);; Molecular Function: MAP kinase kinase kinase activity (GO:0004709);; Molecular Function: protein tyrosine kinase activity (GO:0004713);; Molecular Function: ATP binding (GO:0005524);; Cellular Component: nucleus (GO:0005634);; Cellular Component: plasma membr…	serine/threonine-protein kinase At1g01540 OS=Arabidopsis thaliana GN=At1g01540 PE=1 SV=2		PREDICTED: serine/threonine-protein kinase At1g01540 [Glycine max]
Glyma.17G087400	8.58728	6.50472	3.29266	13.092	10.6453	15.9502	0.0129174	1.12102	up	Molecular Function: transporter activity (GO:0005215);; Cellular Component: mitochondrion (GO:0005739);; Biological Process: transport (GO:0006810);; Cellular Component: chloroplast (GO:0009507);;	Phosphatidylinositol/phosphatidylcholine transfer protein SFH12 OS=Arabidopsis thaliana GN=SFH12 PE=2 SV=1		PREDICTED: CRAL-TRIO domain-containing protein C3H8.02-like isoform X1 [Glycine max]
Glyma.11G192500	107.053	105.926	54.1469	170.869	156.669	224.431	0.00194101	1.12074	up	Cellular Component: plastid large ribosomal subunit (GO:0000311);; Molecular Function: structural constituent of ribosome (GO:0003735);; Biological Process: translation (GO:0006412);; Cellular Component: chloroplast stroma (GO:0009570);; Cellular Component: chloroplast envelope (GO:0009941);; Biological Process: isopentenyl diphosphate biosynthetic process, methylerythritol 4-phosphate pathway (G…	50S ribosomal protein L9, chloroplastic OS=Pisum sativum GN=RPL9 PE=2 SV=2		uncharacterized protein LOC100500390 [Glycine max]
Glyma.14G087200	36.6466	31.6106	14.715	33.3916	86.5632	62.8979	0.0368074	1.11907	up	Molecular Function: protein binding (GO:0005515);; Cellular Component: extracellular region (GO:0005576);; Cellular Component: cell wall (GO:0005618);; Cellular Component: plasma membrane (GO:0005886);; Biological Process: defense response (GO:0006952);; Cellular Component: plasmodesma (GO:0009506);; Biological Process: response to salt stress (GO:0009651);; Biological Process: response to abscis…	Snakin-1 OS=Solanum tuberosum GN=SN1 PE=1 SV=1		unknown [Glycine max]
Glyma.13G269900	20.2706	21.2369	9.12659	39.5191	27.8549	37.9519	0.00369702	1.11713	up	Molecular Function: uroporphyrinogen decarboxylase activity (GO:0004853);; Biological Process: tryptophan catabolic process (GO:0006569);; Biological Process: protoporphyrinogen IX biosynthetic process (GO:0006782);; Cellular Component: chloroplast stroma (GO:0009570);; Biological Process: indoleacetic acid biosynthetic process (GO:0009684);; Cellular Component: chloroplast envelope (GO:0009941);…	Uroporphyrinogen decarboxylase 1, chloroplastic OS=Arabidopsis thaliana GN=HEME1 PE=2 SV=2		PREDICTED: uroporphyrinogen decarboxylase 1, chloroplastic isoform X1 [Glycine max]
Glyma.04G253300	52.8387	44.4044	32.9403	77.7089	61.3292	139.15	0.0117297	1.11656	up	Molecular Function: RNA binding (GO:0003723);; Molecular Function: structural constituent of ribosome (GO:0003735);; Cellular Component: mitochondrial small ribosomal subunit (GO:0005763);; Biological Process: DNA-templated transcription, elongation (GO:0006354);; Biological Process: translation (GO:0006412);; Cellular Component: chloroplast stroma (GO:0009570);; Biological Process: photosyntheti…	30S ribosomal protein S13, chloroplastic OS=Arabidopsis thaliana GN=RPS13 PE=2 SV=1		uncharacterized protein LOC100500355 [Glycine max]
Glyma.12G091900	17.4706	20.9384	6.71074	22.2278	24.6633	26.9197	0.00257894	1.11504	up	--	--		PREDICTED: uncharacterized protein LOC100779930 isoform X1 [Glycine max]
Glyma.12G157500	3.32272	3.12501	1.442	5.58351	5.94917	4.9387	0.00480589	1.11291	up	Cellular Component: vacuolar membrane (GO:0005774);; Cellular Component: plant-type cell wall (GO:0009505);; Cellular Component: chloroplast (GO:0009507);; Molecular Function: hydrolase activity (GO:0016787);;	Peptide-N4-(N-acetyl-beta-glucosaminyl)asparagine amidase A OS=Prunus dulcis PE=1 SV=2		PREDICTED: peptide-N4-(N-acetyl-beta-glucosaminyl)asparagine amidase A-like [Glycine max]
Glyma.19G112700	45.7032	47.8898	25.9719	59.46	87.467	98.7482	0.0037404	1.11193	up	Molecular Function: protein binding (GO:0005515);; Cellular Component: plasma membrane (GO:0005886);; Biological Process: polyamine catabolic process (GO:0006598);; Biological Process: phenylpropanoid metabolic process (GO:0009698);; Biological Process: cysteine biosynthetic process (GO:0019344);; Cellular Component: anchored component of membrane (GO:0031225);; Biological Process: cellular modif…	--		hypothetical protein VIGAN_04241500 [Vigna angularis var. angularis]
Glyma.11G201700	71.8434	60.4905	38.4389	112.631	102.193	134.467	0.000617697	1.11158	up	Molecular Function: structural constituent of ribosome (GO:0003735);; Cellular Component: ribosome (GO:0005840);; Biological Process: translation (GO:0006412);; Cellular Component: chloroplast stroma (GO:0009570);; Cellular Component: chloroplast envelope (GO:0009941);; Biological Process: isopentenyl diphosphate biosynthetic process, methylerythritol 4-phosphate pathway (GO:0019288);; Molecular …	50S ribosomal protein L17, chloroplastic OS=Nicotiana tabacum GN=RPL17 PE=2 SV=1		PREDICTED: 50S ribosomal protein L17, chloroplastic-like [Glycine max]
Glyma.07G220200	2.62436	4.41687	1.70038	6.4723	5.60778	6.03049	0.00776879	1.11029	up	Cellular Component: nucleus (GO:0005634);; Cellular Component: plasma membrane (GO:0005886);; Biological Process: protein folding (GO:0006457);; Biological Process: response to heat (GO:0009408);; Biological Process: response to high light intensity (GO:0009644);; Biological Process: response to endoplasmic reticulum stress (GO:0034976);; Biological Process: response to hydrogen peroxide (GO:0042…	--		uncharacterized protein LOC100500062 [Glycine max]
Glyma.20G216200	7.4444	5.58122	4.2666	11.6725	9.76487	14.6258	0.00292371	1.10959	up	Cellular Component: plastoglobule (GO:0010287);; Cellular Component: membrane (GO:0016020);;	UPF0426 protein At1g28150, chloroplastic OS=Arabidopsis thaliana GN=At1g28150 PE=2 SV=1		PREDICTED: UPF0426 protein At1g28150, chloroplastic-like [Glycine max]
Glyma.08G290300	0.568136	0.529364	0.533174	0.806667	1.54262	1.27367	0.0285849	1.10918	up	Biological Process: response to nitrate (GO:0010167);; Biological Process: xyloglucan metabolic process (GO:0010411);; Biological Process: nitrate transport (GO:0015706);;	Protein ALTERED XYLOGLUCAN 4 OS=Arabidopsis thaliana GN=AXY4 PE=1 SV=1		PREDICTED: protein ALTERED XYLOGLUCAN 4-like [Glycine max]
Glyma.08G045100	51.6331	63.0095	34.9468	106.776	85.1321	107.485	2.76886e-05	1.10889	up	Molecular Function: structural constituent of ribosome (GO:0003735);; Cellular Component: ribosome (GO:0005840);; Biological Process: translation (GO:0006412);;	40S ribosomal protein S7 OS=Avicennia marina GN=RPS7 PE=2 SV=1		uncharacterized protein LOC100527680 [Glycine max]
Glyma.13G243100	36.8723	16.6113	10.4517	54.1743	40.0789	49.5135	0.0357665	1.10845	up	Molecular Function: structural constituent of ribosome (GO:0003735);; Molecular Function: protein binding (GO:0005515);; Biological Process: translation (GO:0006412);; Cellular Component: chloroplast (GO:0009507);; Cellular Component: large ribosomal subunit (GO:0015934);; Cellular Component: cytosolic large ribosomal subunit (GO:0022625);;	60S ribosomal protein L26-1 OS=Arabidopsis thaliana GN=RPL26A PE=2 SV=2		PREDICTED: 60S ribosomal protein L26-1-like [Glycine max]
Glyma.02G200300	32.1761	36.9682	15.2732	61.0794	48.2146	64.0896	0.00353709	1.10709	up	Molecular Function: structural constituent of ribosome (GO:0003735);; Cellular Component: ribosome (GO:0005840);; Biological Process: translation (GO:0006412);;	40S ribosomal protein S17-4 OS=Arabidopsis thaliana GN=RPS17D PE=2 SV=3		PREDICTED: 40S ribosomal protein S17-like [Glycine max]
Glyma.01G195100	1.402	1.98615	0.584325	3.3126	2.47845	2.92309	0.0418479	1.10681	up	--	--		PREDICTED: uncharacterized protein LOC100779292 isoform X1 [Glycine max]
Glyma.15G185000	54.0524	60.3839	34.223	104.713	75.5789	121.248	0.000606311	1.10676	up	Molecular Function: structural constituent of ribosome (GO:0003735);; Cellular Component: ribosome (GO:0005840);; Biological Process: translation (GO:0006412);; Biological Process: pattern specification process (GO:0007389);; Biological Process: regulation of cell size (GO:0008361);; Cellular Component: chloroplast stroma (GO:0009570);; Biological Process: plant-type cell wall organization (GO:00…	50S ribosomal protein L18, chloroplastic OS=Spinacia oleracea GN=RPL18 PE=1 SV=3		PREDICTED: 50S ribosomal protein L18, chloroplastic [Glycine max]
Glyma.01G062100	10.4904	12.6617	5.96399	22.5891	17.0123	19.2371	0.00055097	1.10267	up	Biological Process: rRNA processing (GO:0006364);; Biological Process: tRNA metabolic process (GO:0006399);; Molecular Function: fructokinase activity (GO:0008865);; Biological Process: pyrimidine ribonucleotide biosynthetic process (GO:0009220);; Biological Process: chloroplast organization (GO:0009658);; Biological Process: etioplast organization (GO:0009662);; Biological Process: response to c…	Fructokinase-like 2, chloroplastic OS=Arabidopsis thaliana GN=FLN2 PE=1 SV=2		PREDICTED: fructokinase-like 2, chloroplastic [Glycine max]
Glyma.20G050800	15.6857	16.7292	9.32169	27.3729	25.2177	30.9443	0.000209724	1.09999	up	Molecular Function: superoxide dismutase activity (GO:0004784);; Molecular Function: protein binding (GO:0005515);; Cellular Component: mitochondrion (GO:0005739);; Biological Process: rRNA processing (GO:0006364);; Biological Process: tRNA metabolic process (GO:0006399);; Biological Process: response to UV (GO:0009411);; Cellular Component: thylakoid (GO:0009579);; Biological Process: chloroplas…	Superoxide dismutase [Fe] 3, chloroplastic OS=Arabidopsis thaliana GN=FSD3 PE=1 SV=1		PREDICTED: superoxide dismutase [Fe] 3, chloroplastic isoform X1 [Glycine max]
Glyma.12G009600	51.4458	53.9988	33.1745	88.3557	75.0485	115.202	0.00046096	1.09883	up	Molecular Function: RNA binding (GO:0003723);; Molecular Function: structural constituent of ribosome (GO:0003735);; Cellular Component: nucleus (GO:0005634);; Biological Process: pentose-phosphate shunt (GO:0006098);; Biological Process: DNA-templated transcription, elongation (GO:0006354);; Biological Process: translation (GO:0006412);; Biological Process: aromatic amino acid family biosyntheti…	50S ribosomal protein L1, chloroplastic OS=Arabidopsis thaliana GN=RPL1 PE=1 SV=1		PREDICTED: 50S ribosomal protein L1, chloroplastic-like [Glycine max]
Glyma.07G149500	14.3284	10.4385	8.23087	20.4194	19.7235	27.6421	0.00205974	1.09746	up	Molecular Function: ATP transmembrane transporter activity (GO:0005347);; Cellular Component: mitochondrial inner membrane (GO:0005743);; Biological Process: response to nematode (GO:0009624);; Cellular Component: chloroplast envelope (GO:0009941);; Biological Process: photoprotection (GO:0010117);; Biological Process: photosystem II repair (GO:0010206);; Biological Process: ATP transport (GO:001…	Thylakoid ADP,ATP carrier protein, chloroplastic OS=Arabidopsis thaliana GN=TAAC PE=1 SV=1		PREDICTED: thylakoid ADP,ATP carrier protein, chloroplastic-like [Glycine max]
Glyma.05G227900	0.367723	0.480161	0.291303	0.763464	0.627075	0.977818	0.0175224	1.09709	up	--	--		hypothetical protein GLYMA_05G227900 [Glycine max]
Glyma.10G047100	3.37909	4.40882	3.73965	7.95224	8.70833	6.01586	0.000128483	1.09559	up	Molecular Function: UDP-glucose transmembrane transporter activity (GO:0005460);; Molecular Function: protein binding (GO:0005515);; Cellular Component: plasma membrane (GO:0005886);; Biological Process: response to aluminum ion (GO:0010044);; Cellular Component: vesicle membrane (GO:0012506);; Biological Process: UDP-glucose transport (GO:0015786);; Cellular Component: integral component of memb…	Protein ALUMINUM SENSITIVE 3 OS=Arabidopsis thaliana GN=ALS3 PE=1 SV=1		PREDICTED: protein ALUMINUM SENSITIVE 3-like [Glycine max]
Glyma.09G138400	24.1481	21.2397	12.0869	45.9606	29.7736	42.132	0.00230949	1.095	up	Molecular Function: RNA binding (GO:0003723);; Molecular Function: structural constituent of ribosome (GO:0003735);; Biological Process: pentose-phosphate shunt (GO:0006098);; Biological Process: DNA-templated transcription, elongation (GO:0006354);; Biological Process: rRNA processing (GO:0006364);; Biological Process: translation (GO:0006412);; Cellular Component: chloroplast stroma (GO:0009570…	50S ribosomal protein L6, chloroplastic OS=Arabidopsis thaliana GN=RPL6 PE=2 SV=1		PREDICTED: 50S ribosomal protein L6, chloroplastic [Glycine max]
Glyma.10G044300	1.99336	1.15684	0.684035	3.40339	2.40398	2.65804	0.034103	1.09425	up	Molecular Function: acetyl-CoA:L-glutamate N-acetyltransferase activity (GO:0004042);; Molecular Function: glutamate N-acetyltransferase activity (GO:0004358);; Biological Process: arginine biosynthetic process (GO:0006526);; Biological Process: pyrimidine ribonucleotide biosynthetic process (GO:0009220);; Cellular Component: chloroplast stroma (GO:0009570);;	Arginine biosynthesis bifunctional protein ArgJ, chloroplastic OS=Populus trichocarpa GN=POPTRDRAFT_746969 PE=3 SV=2		PREDICTED: arginine biosynthesis bifunctional protein ArgJ, chloroplastic-like isoform X1 [Glycine max]
Glycine_max_newGene_2207	99.4753	128.706	60.6271	235.956	131.801	221.569	0.0037037	1.09325	up	--	--		--
Glyma.03G209100	1.27224	1.68425	0.892405	3.60079	1.74424	2.69987	0.00908646	1.09228	up	--	Protein NETWORKED 3A OS=Arabidopsis thaliana GN=NET3A PE=2 SV=1		PREDICTED: protein NETWORKED 3A-like [Glycine max]
Glyma.07G136000	6.98963	10.9702	2.51697	16.5634	15.9125	11.7133	0.0443535	1.09111	up	Biological Process: maltose metabolic process (GO:0000023);; Biological Process: pentose-phosphate shunt (GO:0006098);; Biological Process: lipid metabolic process (GO:0006629);; Molecular Function: oxidoreductase activity (GO:0016491);; Molecular Function: oxidoreductase activity, acting on the CH-OH group of donors, NAD or NADP as acceptor (GO:0016616);; Biological Process: starch biosynthetic …	Tropinone reductase homolog OS=Datura stramonium PE=2 SV=1		PREDICTED: tropinone reductase homolog [Glycine max]
Glyma.10G138700	2.42406	2.69075	2.31159	5.95424	3.5982	5.45896	0.000155345	1.09072	up	--	Meiosis-specific protein ASY3 OS=Arabidopsis thaliana GN=ASY3 PE=1 SV=1		hypothetical protein GLYMA_10G138700 [Glycine max]
Glyma.15G273300	29.3123	21.8646	28.0256	27.1298	65.8872	77.9422	0.03744	1.08835	up	Molecular Function: calcium ion binding (GO:0005509);; Cellular Component: photosystem II oxygen evolving complex (GO:0009654);; Biological Process: photosynthesis (GO:0015979);; Cellular Component: extrinsic component of membrane (GO:0019898);; Cellular Component: cell periphery (GO:0071944);;	Thylakoid lumenal 19 kDa protein, chloroplastic OS=Arabidopsis thaliana GN=At3g63540 PE=1 SV=2		PREDICTED: thylakoid lumenal 19 kDa protein, chloroplastic-like [Glycine max]
Glyma.16G049400	15.689	23.7443	10.2197	48.536	25.7379	27.6667	0.00644331	1.08759	up	Molecular Function: protein dimerization activity (GO:0046983);;	Transcription factor ICE1 OS=Arabidopsis thaliana GN=SCRM PE=1 SV=1		transcription factor ICE1-like [Glycine max]
Glyma.15G097700	13.6821	8.66178	9.70776	21.7138	25.4546	18.625	0.00142801	1.08725	up	Molecular Function: nucleotide binding (GO:0000166);; Cellular Component: mitochondrion (GO:0005739);; Biological Process: pentose-phosphate shunt (GO:0006098);; Biological Process: rRNA processing (GO:0006364);; Biological Process: unsaturated fatty acid biosynthetic process (GO:0006636);; Biological Process: phosphate-containing compound metabolic process (GO:0006796);; Biological Process: isop…	Divinyl chlorophyllide a 8-vinyl-reductase, chloroplastic OS=Cucumis sativus GN=DVR PE=1 SV=1		PREDICTED: divinyl chlorophyllide a 8-vinyl-reductase, chloroplastic-like [Glycine max]
Glyma.11G124900	18.5503	12.8862	7.73233	23.1543	19.7665	41.564	0.0258435	1.08605	up	Cellular Component: nucleolus (GO:0005730);; Cellular Component: cytosol (GO:0005829);; Biological Process: nucleosome assembly (GO:0006334);; Biological Process: response to heat (GO:0009408);; Cellular Component: chloroplast thylakoid membrane (GO:0009535);; Cellular Component: chloroplast thylakoid lumen (GO:0009543);; Biological Process: plastid organization (GO:0009657);; Biological Process:…	Peptidyl-prolyl cis-trans isomerase FKBP16-3, chloroplastic OS=Arabidopsis thaliana GN=FKBP16-3 PE=1 SV=2		PREDICTED: peptidyl-prolyl cis-trans isomerase FKBP16-3, chloroplastic-like [Glycine max]
Glyma.19G102000	17.0988	20.156	12.3111	38.9213	28.678	29.819	3.48888e-06	1.08244	up	--	Transcription factor ICE1 OS=Arabidopsis thaliana GN=SCRM PE=1 SV=1		inducer of CBF expression 2 [Glycine max]
Glyma.13G177900	169.578	148.993	96.0701	286.056	239.184	298.432	0.000181713	1.08199	up	--	30S ribosomal protein S5, chloroplastic OS=Arabidopsis thaliana GN=rps5 PE=2 SV=1		PREDICTED: 30S ribosomal protein S5, chloroplastic-like [Glycine max]
Glyma.09G193300	93.1051	91.2812	65.7604	151.761	157.538	179.298	3.20084e-06	1.08051	up	Molecular Function: translation elongation factor activity (GO:0003746);; Cellular Component: mitochondrion (GO:0005739);; Biological Process: translational elongation (GO:0006414);; Biological Process: isoprenoid biosynthetic process (GO:0008299);; Cellular Component: chloroplast stroma (GO:0009570);; Biological Process: plastid organization (GO:0009657);; Biological Process: chloroplast relocat…	Elongation factor Ts, chloroplastic OS=Rhodomonas salina GN=tsf PE=3 SV=1		PREDICTED: uncharacterized protein LOC100804285 [Glycine max]
Glyma.06G164400	3.37248	4.35156	2.29908	6.68372	6.72113	6.71006	0.00208886	1.07883	up	--	--		PREDICTED: centromere protein S-like isoform X1 [Glycine max]
Glyma.13G262500	8.26426	8.08231	3.07046	16.0686	14.2796	11.7591	0.0228287	1.07749	up	Molecular Function: fatty acid binding (GO:0005504);; Biological Process: fatty acid metabolic process (GO:0006631);; Cellular Component: chloroplast stroma (GO:0009570);; Biological Process: flavonoid biosynthetic process (GO:0009813);; Molecular Function: chalcone isomerase activity (GO:0045430);;	Fatty-acid-binding protein 3, chloroplastic OS=Arabidopsis thaliana GN=FAP3 PE=1 SV=1		hypothetical protein GLYMA_13G262500 [Glycine max]
Glyma.12G052500	15.9175	14.4668	12.6563	22.7552	25.1316	38.2413	0.00214462	1.07413	up	--	Tetrapyrrole-binding protein, chloroplastic OS=Arabidopsis thaliana GN=GUN4 PE=1 SV=1		PREDICTED: tetrapyrrole-binding protein, chloroplastic [Glycine max]
Glyma.15G099800	7.7385	10.6172	6.74313	13.4013	9.92069	29.9084	0.0493891	1.0738	up	Biological Process: transition metal ion transport (GO:0000041);; Biological Process: phosphorelay signal transduction system (GO:0000160);; Cellular Component: nucleus (GO:0005634);; Cellular Component: cytoplasm (GO:0005737);; Cellular Component: cytosol (GO:0005829);; Biological Process: DNA-dependent DNA replication (GO:0006261);; Biological Process: double-strand break repair (GO:0006302);; …	Histidine-containing phosphotransfer protein 1 OS=Arabidopsis thaliana GN=AHP1 PE=1 SV=1		uncharacterized protein LOC100500044 [Glycine max]
Glyma.19G178100	5.69031	5.86199	2.69992	10.3149	9.29884	8.89145	0.00344582	1.06977	up	Biological Process: RNA methylation (GO:0001510);; Molecular Function: structural constituent of ribosome (GO:0003735);; Cellular Component: cell wall (GO:0005618);; Cellular Component: nucleolus (GO:0005730);; Cellular Component: vacuole (GO:0005773);; Cellular Component: plasma membrane (GO:0005886);; Biological Process: translation (GO:0006412);; Biological Process: pyrimidine ribonucleotide b…	60S ribosomal protein L4 OS=Prunus armeniaca GN=RPL4 PE=2 SV=1		PREDICTED: 60S ribosomal protein L4-like [Glycine max]
Glyma.03G154600	9.30039	10.4921	4.08346	16.487	16.038	14.8875	0.00831384	1.06963	up	Molecular Function: fatty acid binding (GO:0005504);; Cellular Component: mitochondrion (GO:0005739);; Biological Process: fatty acid metabolic process (GO:0006631);; Cellular Component: chloroplast stroma (GO:0009570);; Cellular Component: chloroplast envelope (GO:0009941);; Molecular Function: intramolecular lyase activity (GO:0016872);;	Fatty-acid-binding protein 1 OS=Arabidopsis thaliana GN=FAP1 PE=1 SV=1		PREDICTED: fatty-acid-binding protein 1-like [Glycine max]
Glyma.12G169600	134.355	83.177	54.6984	127.313	199.114	241.375	0.02875	1.06862	up	Molecular Function: protein binding (GO:0005515);; Biological Process: pentose-phosphate shunt (GO:0006098);; Biological Process: ferredoxin metabolic process (GO:0006124);; Molecular Function: ferrous iron binding (GO:0008198);; Molecular Function: electron carrier activity (GO:0009055);; Cellular Component: chloroplast (GO:0009507);; Cellular Component: chloroplast stroma (GO:0009570);; Biologi…	Ferredoxin-1, chloroplastic OS=Pisum sativum GN=PETF PE=1 SV=2		PREDICTED: ferredoxin-A-like [Glycine max]
Glyma.20G134700	1.87143	1.49289	1.06097	2.60448	2.02347	3.77612	0.0299555	1.06854	up	Cellular Component: intracellular part (GO:0044424);;	ADP-ribosylation factor-like protein 8b OS=Arabidopsis thaliana GN=ARL8B PE=2 SV=1		hypothetical protein GLYMA_20G134700 [Glycine max]
Glyma.03G047800	0.705741	0.976928	0.546163	1.40198	1.29091	1.89986	0.0194417	1.06749	up	Biological Process: mRNA splicing, via spliceosome (GO:0000398);; Molecular Function: motor activity (GO:0003774);; Molecular Function: ATP binding (GO:0005524);; Cellular Component: spliceosomal complex (GO:0005681);; Cellular Component: cytosol (GO:0005829);; Cellular Component: plasma membrane (GO:0005886);; Cellular Component: chloroplast (GO:0009507);; Cellular Component: myosin complex (GO:…	--		PREDICTED: intron-binding protein aquarius-like [Glycine max]
Glyma.11G218300	4.45267	4.44719	5.22932	12.8734	9.79667	6.95153	0.0115447	1.06636	up	--	--		hypothetical protein GLYMA_11G218300 [Glycine max]
Glyma.10G168600	5.37521	6.30737	5.75191	12.9079	8.71636	12.5177	1.43069e-05	1.06446	up	Biological Process: carbohydrate metabolic process (GO:0005975);; Biological Process: phosphate-containing compound metabolic process (GO:0006796);; Biological Process: plastid organization (GO:0009657);; Biological Process: RNA metabolic process (GO:0016070);; Biological Process: developmental process (GO:0032502);; Biological Process: cellular biosynthetic process (GO:0044249);; Biological Proc…	Pentatricopeptide repeat-containing protein At1g12620 OS=Arabidopsis thaliana GN=At1g12620 PE=2 SV=1		PREDICTED: uncharacterized protein LOC100802355 [Glycine max]
Glyma.09G020300	1.59505	2.41397	1.1559	3.32148	3.71452	2.98899	0.00116851	1.06422	up	Cellular Component: plastid (GO:0009536);;	Putative E3 ubiquitin-protein ligase LIN OS=Medicago truncatula GN=LIN PE=2 SV=1		PREDICTED: putative E3 ubiquitin-protein ligase LIN isoform X1 [Glycine max]
Glyma.13G090600	2.76647	3.27832	1.99734	7.44691	4.03392	4.91677	0.00566407	1.06422	up	Molecular Function: nucleic acid binding (GO:0003676);; Biological Process: aromatic compound biosynthetic process (GO:0019438);; Cellular Component: intracellular membrane-bounded organelle (GO:0043231);; Biological Process: primary metabolic process (GO:0044238);; Cellular Component: cytoplasmic part (GO:0044444);; Biological Process: single-organism process (GO:0044699);; Biological Process: s…	--		--
Glyma.08G236400	26.7569	20.5989	14.8582	34.4122	40.0987	49.0194	0.00248894	1.06396	up	Molecular Function: GTP binding (GO:0005525);; Biological Process: heme biosynthetic process (GO:0006783);; Cellular Component: chloroplast stroma (GO:0009570);;	Obg-like ATPase 1 OS=Oryza sativa subsp. indica GN=OsI_28170 PE=3 SV=1		PREDICTED: ribosome-binding ATPase YchF isoform X1 [Glycine max]
Glyma.07G225600	0.948578	1.08337	0.360414	1.42178	1.34978	1.63461	0.0357999	1.06349	up	--	--		PREDICTED: erlin-2-B-like [Glycine max]
Glyma.01G227400	25.5838	33.0981	10.6081	55.9592	34.6891	50.7501	0.0212463	1.06302	up	Molecular Function: hydroxymethylbilane synthase activity (GO:0004418);; Biological Process: pentose-phosphate shunt (GO:0006098);; Biological Process: rRNA processing (GO:0006364);; Biological Process: ubiquinone biosynthetic process (GO:0006744);; Biological Process: protoporphyrinogen IX biosynthetic process (GO:0006782);; Biological Process: aromatic amino acid family biosynthetic process (GO…	Porphobilinogen deaminase, chloroplastic OS=Pisum sativum GN=HEMC PE=1 SV=1		uncharacterized protein LOC100779132 [Glycine max]
Glyma.06G298100	17.9069	19.6552	12.4877	29.3122	29.5318	38.1962	0.000158127	1.06264	up	Biological Process: rRNA processing (GO:0006364);; Biological Process: tRNA metabolic process (GO:0006399);; Cellular Component: chloroplast (GO:0009507);; Biological Process: chloroplast organization (GO:0009658);; Biological Process: embryo development ending in seed dormancy (GO:0009793);;	--		PREDICTED: uncharacterized protein LOC100819518 [Glycine max]
Glyma.08G068400	1.57289	2.73665	1.70097	4.19079	4.46972	3.9624	0.0305972	1.06252	up	Biological Process: defense response to insect (GO:0002213);; Molecular Function: chitinase activity (GO:0004568);; Molecular Function: binding (GO:0005488);; Cellular Component: extracellular region (GO:0005576);; Cellular Component: cell wall (GO:0005618);; Biological Process: chitin catabolic process (GO:0006032);; Biological Process: mRNA processing (GO:0006397);; Biological Process: negative…	--		hypothetical protein GLYMA_08G068400 [Glycine max]
Glyma.05G000900	8.69136	11.5829	4.86834	20.4815	11.5324	14.1387	0.00433016	1.06071	up	Molecular Function: structural constituent of cytoskeleton (GO:0005200);; Molecular Function: ATP binding (GO:0005524);; Cellular Component: cell wall (GO:0005618);; Cellular Component: nucleus (GO:0005634);; Cellular Component: mitochondrion (GO:0005739);; Cellular Component: cytoskeleton (GO:0005856);; Cellular Component: plasma membrane (GO:0005886);; Biological Process: gluconeogenesis (GO:00…	Actin OS=Gossypium hirsutum PE=3 SV=1		uncharacterized protein LOC100798523 [Glycine max]
Glyma.15G271200	100.69	97.9395	60.8555	163.822	145.778	195.512	0.00031544	1.05981	up	Molecular Function: nucleotide binding (GO:0000166);; Molecular Function: RNA binding (GO:0003723);; Cellular Component: ribosome (GO:0005840);; Biological Process: mRNA processing (GO:0006397);; Biological Process: translational initiation (GO:0006413);; Molecular Function: poly(U) RNA binding (GO:0008266);; Cellular Component: chloroplast thylakoid membrane (GO:0009535);; Cellular Component: ch…	30S ribosomal protein 2, chloroplastic OS=Spinacia oleracea GN=PSRP2 PE=1 SV=1		PREDICTED: 30S ribosomal protein 2, chloroplastic [Glycine max]
Glyma.11G166900	1.54318	1.29283	0.761518	2.40789	2.52452	2.34802	0.00938121	1.05944	up	Cellular Component: plasma membrane (GO:0005886);; Cellular Component: integral component of membrane (GO:0016021);;	Amino acid transporter ANT1 OS=Arabidopsis thaliana GN=ANT1 PE=1 SV=1		PREDICTED: vacuolar amino acid transporter 1-like [Glycine max]
Glyma.01G057700	1.69007	0.892233	1.13624	2.38957	2.33476	3.04439	0.0189208	1.05876	up	--	--		hypothetical protein glysoja_031140 [Glycine soja]
Glyma.01G243300	53.3262	57.0428	37.5403	107.595	73.6425	106.012	8.36402e-05	1.05669	up	Biological Process: DNA repair (GO:0006281);; Biological Process: response to UV-B (GO:0010224);; Biological Process: root development (GO:0048364);;	SWI/SNF complex component SNF12 homolog OS=Arabidopsis thaliana GN=At5g14170 PE=1 SV=1		uncharacterized protein LOC100499975 [Glycine max]
Glyma.16G104300	6.8165	7.58432	4.75638	9.54111	12.0493	20.5955	0.0207276	1.05615	up	--	Cadmium-induced protein AS8 OS=Arabidopsis thaliana GN=At4g19070 PE=2 SV=1		hypothetical protein GLYMA_16G104300 [Glycine max]
Glyma.02G085800	9.79343	9.58098	5.33707	16.074	14.0537	19.1056	0.00299336	1.05549	up	Cellular Component: chloroplast (GO:0009507);;	--		PREDICTED: uncharacterized protein LOC100810515 isoform X2 [Glycine max]
Glyma.04G038700	1.26739	1.25948	1.4117	2.39775	2.24159	3.48793	0.00806578	1.05485	up	Biological Process: rRNA processing (GO:0006364);; Cellular Component: PSII associated light-harvesting complex II (GO:0009517);; Cellular Component: chloroplast stromal thylakoid (GO:0009533);; Cellular Component: chloroplast thylakoid membrane (GO:0009535);; Biological Process: response to blue light (GO:0009637);; Biological Process: photosynthesis, light harvesting in photosystem I (GO:000976…	Photosystem I chlorophyll a/b-binding protein 5, chloroplastic OS=Arabidopsis thaliana GN=LHCA5 PE=1 SV=1		hypothetical protein GLYMA_04G038700 [Glycine max]
Glyma.16G174900	1.7865	1.56859	1.20978	3.26541	3.02276	3.10363	0.0167415	1.0546	up	Molecular Function: ATP binding (GO:0005524);; Biological Process: obsolete ATP catabolic process (GO:0006200);; Molecular Function: microtubule-severing ATPase activity (GO:0008568);;	Katanin p60 ATPase-containing subunit A1 OS=Arabidopsis thaliana GN=AAA1 PE=1 SV=1		PREDICTED: ATPase family AAA domain-containing protein 1-A-like [Glycine max]
Glyma.17G200700	5.99493	6.14199	3.38953	9.90504	8.14796	12.333	0.0038744	1.05434	up	--	--		PREDICTED: uncharacterized protein LOC100813897 isoform X5 [Glycine max]
Glyma.20G237000	23.7526	24.6	15.0644	43.7502	35.907	42.8246	5.47228e-05	1.05409	up	Biological Process: RNA methylation (GO:0001510);; Molecular Function: structural constituent of ribosome (GO:0003735);; Cellular Component: nucleolus (GO:0005730);; Cellular Component: plasma membrane (GO:0005886);; Biological Process: translation (GO:0006412);; Cellular Component: plasmodesma (GO:0009506);; Cellular Component: chloroplast (GO:0009507);; Cellular Component: cytosolic large ribos…	60S ribosomal protein L22-2 OS=Arabidopsis thaliana GN=RPL22B PE=2 SV=1		unknown [Glycine max]
Glyma.06G246500	4.23469	4.52252	2.2876	6.89389	7.04183	7.63708	0.00189643	1.05336	up	Cellular Component: intracellular membrane-bounded organelle (GO:0043231);; Cellular Component: cytoplasmic part (GO:0044444);; Biological Process: single-organism cellular process (GO:0044763);;	Pentatricopeptide repeat-containing protein At4g21705, mitochondrial OS=Arabidopsis thaliana GN=At4g21705 PE=2 SV=1		PREDICTED: pentatricopeptide repeat-containing protein At4g21705, mitochondrial-like [Glycine max]
Glyma.14G023200	0.561845	0.926941	0.459986	1.48395	1.24432	1.22316	0.020745	1.05287	up	Molecular Function: SNAP receptor activity (GO:0005484);; Cellular Component: trans-Golgi network (GO:0005802);; Biological Process: protein targeting to vacuole (GO:0006623);; Biological Process: membrane fusion (GO:0006944);; Cellular Component: membrane (GO:0016020);; Biological Process: vesicle-mediated transport (GO:0016192);; Cellular Component: trans-Golgi network transport vesicle (GO:003…	Syntaxin-61 OS=Arabidopsis thaliana GN=SYP61 PE=1 SV=1		Syntaxin-61 [Glycine soja]
Glyma.08G152700	21.8844	21.072	9.4468	33.677	29.5948	40.9286	0.0100025	1.0517	up	Biological Process: RNA methylation (GO:0001510);; Molecular Function: DNA binding (GO:0003677);; Molecular Function: transcription factor activity, sequence-specific DNA binding (GO:0003700);; Molecular Function: RNA binding (GO:0003723);; Cellular Component: mitochondrion (GO:0005739);; Biological Process: regulation of transcription, DNA-templated (GO:0006355);; Biological Process: RNA process…	--		uncharacterized protein LOC100813874 [Glycine max]
Glyma.08G212900	4.5242	3.18668	3.21518	6.03449	8.11652	7.97471	0.00398678	1.05151	up	Biological Process: long-chain fatty acid metabolic process (GO:0001676);; Biological Process: defense response to insect (GO:0002213);; Molecular Function: transporter activity (GO:0005215);; Cellular Component: mitochondrion (GO:0005739);; Cellular Component: endoplasmic reticulum membrane (GO:0005789);; Cellular Component: plasma membrane (GO:0005886);; Biological Process: unsaturated fatty ac…	Palmitoyl-monogalactosyldiacylglycerol delta-7 desaturase, chloroplastic OS=Arabidopsis thaliana GN=ADS3 PE=1 SV=2		membrane fatty acid desaturase-like protein [Glycine max]
Glyma.10G076400	22.9746	28.4486	15.3891	44.1954	36.3313	47.885	0.000236625	1.05067	up	--	40S ribosomal protein S17 OS=Solanum lycopersicum GN=RPS17 PE=2 SV=3		PREDICTED: 40S ribosomal protein S17-like [Glycine max]
Glyma.03G207800	1.59807	1.94038	0.731251	3.42057	2.66337	2.8081	0.0341693	1.04995	up	Molecular Function: nucleic acid binding (GO:0003676);; Molecular Function: translation initiation factor activity (GO:0003743);; Molecular Function: endoribonuclease activity (GO:0004521);; Molecular Function: protein binding (GO:0005515);; Cellular Component: nucleolus organizer region (GO:0005731);; Cellular Component: mitochondrion (GO:0005739);; Cellular Component: cytosol (GO:0005829);; Bio…	Protein argonaute 5 OS=Arabidopsis thaliana GN=AGO5 PE=1 SV=2		hypothetical protein GLYMA_03G207800, partial [Glycine max]
Glyma.19G019000	2.90358	3.36696	1.3439	5.84804	4.90355	4.53906	0.0100985	1.04992	up	Molecular Function: electron carrier activity (GO:0009055);; Molecular Function: oxidoreductase activity (GO:0016491);; Biological Process: hydrogen peroxide catabolic process (GO:0042744);; Biological Process: oxidation-reduction process (GO:0055114);;	--		uncharacterized protein LOC100802042 [Glycine max]
Glyma.19G119200	9.28744	9.95144	3.59326	15.3657	12.6167	18.0312	0.0226293	1.04975	up	Molecular Function: cysteine synthase activity (GO:0004124);; Cellular Component: nucleus (GO:0005634);; Cellular Component: mitochondrion (GO:0005739);; Cellular Component: peroxisome (GO:0005777);; Cellular Component: plasma membrane (GO:0005886);; Biological Process: cysteine biosynthetic process from serine (GO:0006535);; Cellular Component: chloroplast (GO:0009507);; Cellular Component: chro…	S-sulfocysteine synthase, chloroplastic OS=Arabidopsis thaliana GN=At3g03630 PE=1 SV=1		PREDICTED: S-sulfocysteine synthase, chloroplastic [Glycine max]
Glyma.09G199700	1.27733	1.6322	1.29831	2.80643	2.19939	3.28213	0.000250124	1.04852	up	Cellular Component: ubiquitin ligase complex (GO:0000151);; Molecular Function: protein tyrosine kinase activity (GO:0004713);; Molecular Function: ubiquitin-protein transferase activity (GO:0004842);; Molecular Function: ATP binding (GO:0005524);; Cellular Component: nucleus (GO:0005634);; Biological Process: protein phosphorylation (GO:0006468);; Biological Process: protein ubiquitination (GO:0…	Putative U-box domain-containing protein 50 OS=Arabidopsis thaliana GN=PUB50 PE=3 SV=1		PREDICTED: putative U-box domain-containing protein 50 isoform X1 [Glycine max]
Glyma.11G111400	144.365	138.236	171.513	271.757	248.134	375.577	0.00113931	1.04829	up	Molecular Function: fructose-bisphosphate aldolase activity (GO:0004332);; Cellular Component: mitochondrion (GO:0005739);; Biological Process: glycolytic process (GO:0006096);; Biological Process: pentose-phosphate shunt (GO:0006098);; Biological Process: response to oxidative stress (GO:0006979);; Cellular Component: chloroplast thylakoid (GO:0009534);; Biological Process: response to salt stre…	Fructose-bisphosphate aldolase 1, chloroplastic (Fragment) OS=Pisum sativum PE=1 SV=1		PREDICTED: fructose-bisphosphate aldolase 1, chloroplastic [Glycine max]
Glyma.11G133800	46.1572	25.0148	21.024	43.7078	60.0498	86.8616	0.0354538	1.04689	up	Molecular Function: L-glutamate transmembrane transporter activity (GO:0005313);; Cellular Component: mitochondrion (GO:0005739);; Biological Process: sodium ion transport (GO:0006814);; Biological Process: water transport (GO:0006833);; Cellular Component: chloroplast thylakoid (GO:0009534);; Biological Process: response to nematode (GO:0009624);; Biological Process: response to salt stress (GO:…	Dicarboxylate transporter 1, chloroplastic OS=Arabidopsis thaliana GN=DIT1 PE=1 SV=1		PREDICTED: dicarboxylate transporter 1, chloroplastic [Glycine max]
Glyma.19G232600	19.3798	21.2569	13.7226	30.2656	25.6414	51.6407	0.0100133	1.04687	up	Molecular Function: O-phospho-L-serine:2-oxoglutarate aminotransferase activity (GO:0004648);; Cellular Component: cytosol (GO:0005829);; Biological Process: L-serine biosynthetic process (GO:0006564);; Cellular Component: chloroplast stroma (GO:0009570);; Biological Process: systemic acquired resistance (GO:0009627);; Biological Process: response to endoplasmic reticulum stress (GO:0034976);;	Phosphoserine aminotransferase 2, chloroplastic OS=Arabidopsis thaliana GN=PSAT2 PE=1 SV=1		hypothetical protein GLYMA_19G232600 [Glycine max]
Glycine_max_newGene_1873	3.4902	6.91182	1.86277	8.78747	7.11966	8.76474	0.0374859	1.04577	up	Molecular Function: non-membrane spanning protein tyrosine kinase activity (GO:0004715);; Molecular Function: ATP binding (GO:0005524);; Cellular Component: integral component of membrane (GO:0016021);; Biological Process: peptidyl-tyrosine phosphorylation (GO:0018108);;	Protein STRUBBELIG-RECEPTOR FAMILY 3 OS=Arabidopsis thaliana OX=3702 GN=SRF3 PE=2 SV=1		PREDICTED: protein STRUBBELIG-RECEPTOR FAMILY 3-like, partial [Glycine max]
Glyma.18G302000	3.99799	5.26654	2.44924	11.0191	5.98114	7.05638	0.00335759	1.04524	up	--	--		hypothetical protein GLYMA_18G302000 [Glycine max]
Glyma.18G096900	6.99824	9.09439	3.39597	13.7558	11.6168	13.0905	0.0109516	1.0452	up	Molecular Function: endoribonuclease activity (GO:0004521);; Cellular Component: mitochondrion (GO:0005739);; Cellular Component: vacuole (GO:0005773);; Biological Process: gluconeogenesis (GO:0006094);; Biological Process: glycolytic process (GO:0006096);; Cellular Component: chloroplast stroma (GO:0009570);; Cellular Component: thylakoid (GO:0009579);; Biological Process: response to salt stres…	Reactive Intermediate Deaminase A, chloroplastic OS=Arabidopsis thaliana GN=RIDA PE=1 SV=1		PREDICTED: reactive Intermediate Deaminase A, chloroplastic-like [Glycine max]
Glyma.12G106600	49.3942	38.4208	29.1435	65.802	65.8728	99.0561	0.00399995	1.04519	up	--	Protein THYLAKOID FORMATION1, chloroplastic OS=Solanum tuberosum GN=THF1 PE=2 SV=1		PREDICTED: protein THYLAKOID FORMATION1, chloroplastic-like isoform X1 [Glycine max]
Glyma.11G046600	1.51918	1.18442	0.99107	2.29627	2.53012	2.77285	0.0101925	1.04422	up	--	--		PREDICTED: uncharacterized protein LOC100818582 isoform X1 [Glycine max]
Glyma.03G194800	15.1278	16.2926	8.19696	26.6658	27.95	22.1318	0.0012496	1.04383	up	Biological Process: transition metal ion transport (GO:0000041);; Cellular Component: endoplasmic reticulum (GO:0005783);; Biological Process: response to wounding (GO:0009611);; Biological Process: coumarin biosynthetic process (GO:0009805);; Biological Process: positive regulation of flavonoid biosynthetic process (GO:0009963);; Molecular Function: hydrolase activity (GO:0016787);;	--		PREDICTED: uncharacterized protein LOC100776687 isoform X1 [Glycine max]
Glyma.09G169100	0.759487	0.865188	0.930857	1.79793	0.9091	1.83443	0.0203988	1.0437	up	--	DNA polymerase epsilon subunit B OS=Arabidopsis thaliana GN=DPB2 PE=1 SV=1		hypothetical protein GLYMA_09G169100 [Glycine max]
Glyma.17G247300	101.735	104.347	81.0948	180.25	159.246	205.467	1.17994e-06	1.04255	up	Cellular Component: plastid small ribosomal subunit (GO:0000312);; Molecular Function: structural constituent of ribosome (GO:0003735);; Biological Process: translation (GO:0006412);; Cellular Component: chloroplast stroma (GO:0009570);; Cellular Component: chloroplast envelope (GO:0009941);; Cellular Component: membrane (GO:0016020);; Molecular Function: rRNA binding (GO:0019843);; Cellular Comp…	30S ribosomal protein S9, chloroplastic OS=Spinacia oleracea GN=PRPS9 PE=1 SV=2		uncharacterized protein LOC100305975 [Glycine max]
Glyma.12G078100	189.089	178.765	118.35	343.341	290.229	295.142	1.0058e-05	1.0412	up	Molecular Function: ATP binding (GO:0005524);; Cellular Component: nucleolus (GO:0005730);; Cellular Component: mitochondrion (GO:0005739);; Cellular Component: Golgi apparatus (GO:0005794);; Biological Process: pyrimidine ribonucleotide biosynthetic process (GO:0009220);; Biological Process: response to heat (GO:0009408);; Cellular Component: chloroplast stroma (GO:0009570);; Biological Process:…	RuBisCO large subunit-binding protein subunit alpha, chloroplastic OS=Pisum sativum PE=1 SV=2		ruBisCO large subunit-binding protein subunit alpha, chloroplastic-like [Glycine max]
Glyma.11G231500	7.71408	8.04747	4.3652	11.5258	10.3365	17.9062	0.013494	1.04053	up	Molecular Function: protein binding (GO:0005515);; Cellular Component: nucleoplasm (GO:0005654);; Cellular Component: mitochondrion (GO:0005739);; Biological Process: regulation of transcription, DNA-templated (GO:0006355);; Cellular Component: plastid (GO:0009536);; Biological Process: determination of bilateral symmetry (GO:0009855);; Biological Process: jasmonic acid mediated signaling pathway…	LOB domain-containing protein 21 OS=Arabidopsis thaliana GN=LBD21 PE=2 SV=1		uncharacterized protein LOC100305534 [Glycine max]
Glyma.02G218300	42.342	22.1322	29.8184	43.6337	70.666	78.1809	0.0236515	1.03881	up	Biological Process: protoporphyrinogen IX biosynthetic process (GO:0006782);; Biological Process: response to oxidative stress (GO:0006979);; Molecular Function: glutamyl-tRNA reductase activity (GO:0008883);; Biological Process: response to light stimulus (GO:0009416);; Cellular Component: chloroplast (GO:0009507);; Biological Process: chlorophyll biosynthetic process (GO:0015995);; Molecular Fu…	Glutamyl-tRNA reductase 1, chloroplastic OS=Cucumis sativus GN=HEMA1 PE=2 SV=1		PREDICTED: glutamyl-tRNA reductase 1, chloroplastic [Glycine max]
Glyma.06G007500	30.2227	30.979	19.7177	56.3728	35.9008	66.1174	0.00298037	1.0388	up	Cellular Component: nucleus (GO:0005634);; Biological Process: arginine catabolic process (GO:0006527);; Biological Process: protein targeting to membrane (GO:0006612);; Biological Process: response to oxidative stress (GO:0006979);; Biological Process: spermidine biosynthetic process (GO:0008295);; Molecular Function: arginine decarboxylase activity (GO:0008792);; Biological Process: response to…	Arginine decarboxylase OS=Glycine max PE=2 SV=1		arginine decarboxylase [Glycine max]
Glyma.12G122800	1.15376	1.06896	0.680673	2.2065	1.5511	2.04968	0.0120018	1.03851	up	--	Transcription factor bHLH30 OS=Arabidopsis thaliana GN=BHLH30 PE=1 SV=1	bHLH30	PREDICTED: transcription factor bHLH30-like [Glycine max]
Glyma.11G002400	48.3858	53.3144	28.1744	88.281	71.9788	88.4964	0.000549533	1.03784	up	Biological Process: RNA methylation (GO:0001510);; Molecular Function: RNA binding (GO:0003723);; Molecular Function: structural constituent of ribosome (GO:0003735);; Cellular Component: cell wall (GO:0005618);; Cellular Component: nucleolus (GO:0005730);; Biological Process: translation (GO:0006412);; Cellular Component: plasmodesma (GO:0009506);; Cellular Component: chloroplast (GO:0009507);; …	40S ribosomal protein S20-2 OS=Arabidopsis thaliana GN=RPS20B PE=2 SV=1		40S ribosomal protein S20-2 [Glycine soja]
Glyma.12G089900	1.28545	1.97057	0.844083	4.39242	2.04299	2.10382	0.0414434	1.0364	up	Cellular Component: cytoplasm (GO:0005737);; Cellular Component: plasma membrane (GO:0005886);; Cellular Component: secondary cell wall (GO:0009531);; Biological Process: plant-type cell wall organization (GO:0009664);; Biological Process: auxin polar transport (GO:0009926);; Biological Process: xylem development (GO:0010089);; Biological Process: response to far red light (GO:0010218);; Biologic…	Rho GTPase-activating protein 1 OS=Arabidopsis thaliana GN=ROPGAP1 PE=2 SV=1		PREDICTED: rho GTPase-activating protein 5-like [Glycine max]
Glyma.06G113200	228.393	129.331	139.225	259.49	383.937	346.028	0.00974215	1.03463	up	--	Photosystem II 22 kDa protein, chloroplastic OS=Spinacia oleracea GN=PSBS PE=1 SV=1		Photosystem II 22 kDa protein, chloroplastic [Glycine soja]
Glyma.05G174200	11.9265	9.4787	5.7451	17.8722	13.5761	23.4329	0.0199858	1.03443	up	Cellular Component: extracellular region (GO:0005576);; Cellular Component: cytosol (GO:0005829);; Biological Process: oligosaccharide metabolic process (GO:0009311);; Cellular Component: plant-type cell wall (GO:0009505);; Biological Process: glycoside catabolic process (GO:0016139);; Molecular Function: hydrolase activity (GO:0016787);; Biological Process: primary metabolic process (GO:0044238)…	Alpha-galactosidase OS=Cyamopsis tetragonoloba PE=1 SV=1		PREDICTED: uncharacterized protein LOC100783705 isoform X1 [Glycine max]
Glyma.02G269700	5.23535	3.39869	3.52794	8.38053	8.44342	7.10665	0.0013035	1.03433	up	Molecular Function: transporter activity (GO:0005215);; Molecular Function: protein binding (GO:0005515);; Cellular Component: Golgi apparatus (GO:0005794);; Cellular Component: plasma membrane (GO:0005886);; Biological Process: oligopeptide transport (GO:0006857);; Biological Process: response to water deprivation (GO:0009414);; Cellular Component: plasmodesma (GO:0009506);; Biological Process: …	Protein NRT1/ PTR FAMILY 6.4 OS=Arabidopsis thaliana GN=NPF6.4 PE=1 SV=1		PREDICTED: protein NRT1/ PTR FAMILY 6.4 [Glycine max]
Glyma.07G206400	32.5354	23.9584	27.7008	46.9766	49.0671	68.8837	0.00272855	1.03392	up	Cellular Component: chloroplast thylakoid (GO:0009534);;	--		uncharacterized protein LOC100527185 [Glycine max]
Glyma.19G001100	22.2676	24.8727	11.078	43.3879	30.7706	39.0199	0.00500873	1.03372	up	Cellular Component: plastid large ribosomal subunit (GO:0000311);; Molecular Function: structural constituent of ribosome (GO:0003735);; Biological Process: generation of precursor metabolites and energy (GO:0006091);; Biological Process: DNA-templated transcription, elongation (GO:0006354);; Biological Process: translation (GO:0006412);; Cellular Component: chloroplast (GO:0009507);; Cellular Co…	50S ribosomal protein L22, chloroplastic OS=Pisum sativum GN=rpl22 PE=2 SV=1		50S ribosomal protein L22, chloroplastic [Glycine soja]
Glyma.06G169300	20.1839	19.0019	9.3065	27.788	30.3615	35.5303	0.0067484	1.03366	up	Cellular Component: chloroplast thylakoid lumen (GO:0009543);; Biological Process: stomatal complex morphogenesis (GO:0010103);; Biological Process: glucosinolate biosynthetic process (GO:0019761);;	Thylakoid lumenal 17.9 kDa protein, chloroplastic OS=Arabidopsis thaliana GN=At4g24930 PE=1 SV=1		PREDICTED: thylakoid lumenal 17.9 kDa protein, chloroplastic [Glycine max]
Glyma.02G120300	8.60809	9.32587	3.28941	15.5631	13.1958	13.2533	0.018534	1.03349	up	Biological Process: rRNA processing (GO:0006364);; Biological Process: tRNA metabolic process (GO:0006399);; Molecular Function: fructokinase activity (GO:0008865);; Biological Process: pyrimidine ribonucleotide biosynthetic process (GO:0009220);; Biological Process: chloroplast organization (GO:0009658);; Biological Process: etioplast organization (GO:0009662);; Biological Process: response to c…	Fructokinase-like 2, chloroplastic OS=Arabidopsis thaliana GN=FLN2 PE=1 SV=2		PREDICTED: fructokinase-like 2, chloroplastic [Glycine max]
Glyma.10G208800	1.77361	2.60302	2.73894	3.91474	4.83649	5.09694	0.00304394	1.03312	up	Cellular Component: vacuolar membrane (GO:0005774);; Cellular Component: plasma membrane (GO:0005886);; Biological Process: amino acid transport (GO:0006865);; Biological Process: response to abiotic stimulus (GO:0009628);; Biological Process: root morphogenesis (GO:0010015);; Biological Process: response to organic substance (GO:0010033);; Molecular Function: amino acid transmembrane transporter…	Amino acid transporter ANT1 OS=Arabidopsis thaliana GN=ANT1 PE=1 SV=1		hypothetical protein GLYMA_10G208800 [Glycine max]
Glyma.10G157900	16.6694	15.1085	10.8702	25.1823	26.4554	29.4073	8.45548e-05	1.03222	up	--	--		PREDICTED: golgin IMH1-like [Glycine max]
Glyma.02G033200	1.1869	1.13599	0.705814	2.17566	2.12694	1.66625	0.00580848	1.03159	up	Cellular Component: nucleus (GO:0005634);; Biological Process: signal transduction (GO:0007165);; Molecular Function: zinc ion binding (GO:0008270);; Biological Process: response to fungus (GO:0009620);; Biological Process: response to endogenous stimulus (GO:0009719);; Biological Process: embryo development ending in seed dormancy (GO:0009793);; Biological Process: response to organic substance …	RING-H2 finger protein ATL46 OS=Arabidopsis thaliana GN=ATL46 PE=2 SV=1		PREDICTED: RING-H2 finger protein ATL47-like [Glycine max]
Glyma.15G267100	24.0649	26.8174	13.8443	41.1846	39.5444	42.2939	0.000547895	1.03108	up	Biological Process: ribosomal small subunit assembly (GO:0000028);; Biological Process: endonucleolytic cleavage in ITS1 to separate SSU-rRNA from 5.8S rRNA and LSU-rRNA from tricistronic rRNA transcript (SSU-rRNA, 5.8S rRNA, LSU-rRNA) (GO:0000447);; Biological Process: endonucleolytic cleavage to generate mature 3'-end of SSU-rRNA from (SSU-rRNA, 5.8S rRNA, LSU-rRNA) (GO:0000461);; Molecular Fun…	40S ribosomal protein SA OS=Cicer arietinum GN=RAP40 PE=2 SV=1		hypothetical protein GLYMA_15G267100 [Glycine max]
Glyma.03G070600	7.76227	6.65167	4.61097	11.4447	10.9304	13.6453	0.00145132	1.03094	up	Biological Process: cellular amino acid metabolic process (GO:0006520);; Biological Process: defense response (GO:0006952);; Biological Process: signal transduction (GO:0007165);; Molecular Function: isochorismate synthase activity (GO:0008909);; Cellular Component: chloroplast (GO:0009507);; Biological Process: response to bacterium (GO:0009617);; Biological Process: response to abiotic stimulus…	Isochorismate synthase 2, chloroplastic OS=Arabidopsis thaliana GN=ICS2 PE=2 SV=2		PREDICTED: isochorismate synthase 2, chloroplastic isoform X1 [Glycine max]
Glyma.03G129100	1.9848	2.34105	3.24551	3.56951	4.81993	6.53297	0.0315609	1.02832	up	Molecular Function: nucleotide binding (GO:0000166);; Molecular Function: pyrroline-5-carboxylate reductase activity (GO:0004735);; Cellular Component: cell wall (GO:0005618);; Cellular Component: cytoplasm (GO:0005737);; Biological Process: threonine catabolic process (GO:0006567);; Biological Process: response to heat (GO:0009408);; Biological Process: response to salt stress (GO:0009651);; Bio…	Pyrroline-5-carboxylate reductase OS=Glycine max PE=2 SV=1		PREDICTED: pyrroline-5-carboxylate reductase-like [Glycine max]
Glyma.20G193000	0.818145	0.663164	0.939239	1.75284	1.3556	1.97724	0.0449622	1.02791	up	Molecular Function: DNA binding (GO:0003677);; Molecular Function: binding (GO:0005488);; Biological Process: regulation of transcription, DNA-templated (GO:0006355);; Biological Process: signal transduction (GO:0007165);; Biological Process: response to cold (GO:0009409);; Biological Process: response to light stimulus (GO:0009416);; Biological Process: pollen development (GO:0009555);; Biologic…	Zinc finger protein ZAT5 OS=Arabidopsis thaliana GN=ZAT5 PE=2 SV=1		PREDICTED: zinc finger protein ZAT5-like [Glycine max]
Glyma.11G007900	3.67978	3.99846	2.46895	8.22573	4.82505	6.22966	0.00219696	1.02753	up	Cellular Component: chloroplast envelope (GO:0009941);; Biological Process: response to nitrate (GO:0010167);; Biological Process: nitrate transport (GO:0015706);; Cellular Component: membrane (GO:0016020);;	--		hypothetical protein GLYMA_11G007900 [Glycine max]
Glyma.01G043000	9.43472	9.3938	7.92303	15.2543	16.73	18.3239	1.68326e-05	1.02694	up	Molecular Function: single-stranded DNA binding (GO:0003697);; Molecular Function: transcription factor activity, sequence-specific DNA binding (GO:0003700);; Molecular Function: RNA binding (GO:0003723);; Cellular Component: nucleus (GO:0005634);; Cellular Component: mitochondrion (GO:0005739);; Biological Process: DNA repair (GO:0006281);; Cellular Component: chloroplast (GO:0009507);; Cellular…	Single-stranded DNA-binding protein WHY1, chloroplastic OS=Arabidopsis thaliana GN=WHY1 PE=1 SV=1		PREDICTED: single-stranded DNA-binding protein WHY1, chloroplastic-like isoform X1 [Glycine max]
Glyma.15G157900	1.54581	0.865718	0.449745	1.60192	1.83224	1.92888	0.04458	1.0267	up	Molecular Function: ubiquitin-protein transferase activity (GO:0004842);; Cellular Component: mitochondrion (GO:0005739);; Cellular Component: cytosol (GO:0005829);; Biological Process: ubiquitin-dependent protein catabolic process (GO:0006511);; Cellular Component: plasmodesma (GO:0009506);; Cellular Component: membrane (GO:0016020);;	--		hypothetical protein GLYMA_15G157900 [Glycine max]
Glyma.12G229700	46.6105	43.6262	19.8547	80.2213	68.6694	65.186	0.00664835	1.02621	up	Molecular Function: uroporphyrinogen decarboxylase activity (GO:0004853);; Biological Process: tryptophan catabolic process (GO:0006569);; Biological Process: protoporphyrinogen IX biosynthetic process (GO:0006782);; Cellular Component: chloroplast stroma (GO:0009570);; Biological Process: indoleacetic acid biosynthetic process (GO:0009684);; Cellular Component: chloroplast envelope (GO:0009941);…	Uroporphyrinogen decarboxylase 1, chloroplastic OS=Arabidopsis thaliana GN=HEME1 PE=2 SV=2		PREDICTED: uroporphyrinogen decarboxylase 1, chloroplastic isoform X1 [Glycine max]
Glyma.13G187900	0.157836	0.330451	0.278572	0.614823	0.489822	0.451491	0.0332919	1.02576	up	Molecular Function: binding (GO:0005488);; Biological Process: defense response (GO:0006952);; Molecular Function: ADP binding (GO:0043531);;	Putative disease resistance RPP13-like protein 1 OS=Arabidopsis thaliana GN=RPPL1 PE=3 SV=1		PREDICTED: putative disease resistance RPP13-like protein 1 [Glycine max]
Glyma.13G230600	106.328	107.8	65.6847	163.34	134.5	242.175	0.00624134	1.02511	up	Molecular Function: structural constituent of ribosome (GO:0003735);; Cellular Component: ribosome (GO:0005840);; Biological Process: translation (GO:0006412);; Cellular Component: chloroplast (GO:0009507);; Biological Process: ribosome biogenesis (GO:0042254);;	50S ribosomal protein L34, chloroplastic OS=Spinacia oleracea GN=RPL34 PE=1 SV=1		50S ribosomal protein L34, chloroplastic [Glycine soja]
Glyma.14G128500	1.43753	1.08875	1.26682	2.01377	2.52925	3.26704	0.0349832	1.02431	up	Molecular Function: electron carrier activity (GO:0009055);; Biological Process: abscisic acid biosynthetic process (GO:0009688);; Molecular Function: metal ion binding (GO:0046872);; Molecular Function: iron-sulfur cluster binding (GO:0051536);;	Photosynthetic NDH subunit of subcomplex B 3, chloroplastic OS=Arabidopsis thaliana GN=PNSB3 PE=2 SV=1		hypothetical protein GLYMA_14G128500 [Glycine max]
Glyma.03G056700	41.9722	28.7804	21.2807	48.1707	61.9834	69.0671	0.00861147	1.02264	up	Cellular Component: endoplasmic reticulum membrane (GO:0005789);; Biological Process: unsaturated fatty acid biosynthetic process (GO:0006636);; Biological Process: response to cold (GO:0009409);; Cellular Component: integral component of membrane (GO:0016021);; Molecular Function: oxidoreductase activity, acting on paired donors, with oxidation of a pair of donors resulting in the reduction of m…	Omega-3 fatty acid desaturase, chloroplastic OS=Sesamum indicum GN=FAD7 PE=2 SV=1		omega-3 fatty acid desaturase, chloroplastic-like [Glycine max]
Glyma.05G178000	106.624	108.588	60.317	182.068	139.817	203.718	0.00185285	1.02244	up	Molecular Function: structural constituent of ribosome (GO:0003735);; Cellular Component: ribosome (GO:0005840);; Biological Process: DNA-templated transcription, elongation (GO:0006354);; Biological Process: translation (GO:0006412);; Cellular Component: nucleoid (GO:0009295);; Cellular Component: chloroplast stroma (GO:0009570);; Cellular Component: chloroplast envelope (GO:0009941);; Biologica…	50S ribosomal protein L29, chloroplastic OS=Arabidopsis thaliana GN=RPL29 PE=1 SV=1		uncharacterized protein LOC100305741 [Glycine max]
Glyma.09G077600	111.71	102.68	54.6679	183.139	139.578	209.956	0.00950556	1.02101	up	Molecular Function: RNA binding (GO:0003723);; Molecular Function: structural constituent of ribosome (GO:0003735);; Cellular Component: ribosome (GO:0005840);; Biological Process: translation (GO:0006412);; Biological Process: pattern specification process (GO:0007389);; Biological Process: regulation of cell size (GO:0008361);; Cellular Component: chloroplast stroma (GO:0009570);; Biological Pr…	50S ribosomal protein L18, chloroplastic OS=Spinacia oleracea GN=RPL18 PE=1 SV=3		50S ribosomal protein L18, chloroplastic [Glycine soja]
Glyma.11G014500	12.5223	10.7669	5.2806	15.8752	22.0386	17.8297	0.0164415	1.01956	up	Cellular Component: plastid (GO:0009536);; Molecular Function: kinase activity (GO:0016301);; Biological Process: phosphorylation (GO:0016310);; Molecular Function: hydrolase activity (GO:0016787);;	--		PREDICTED: alpha/beta hydrolase domain-containing protein 11-like isoform X1 [Glycine max]
Glyma.05G133900	21.0249	22.6522	16.4959	38.1124	38.2025	39.7694	4.38427e-07	1.0189	up	--	--		PREDICTED: uncharacterized protein LOC100804718 [Glycine max]
Glyma.17G034600	9.95518	10.5351	7.85006	18.5176	15.8135	18.4329	9.15449e-08	1.01813	up	--	Pentatricopeptide repeat-containing protein At3g06430, chloroplastic OS=Arabidopsis thaliana GN=EMB2750 PE=2 SV=1		PREDICTED: pentatricopeptide repeat-containing protein At3g06430, chloroplastic-like [Glycine max]
Glycine_max_newGene_4648	2.33675	2.40023	1.47399	4.35544	4.06579	3.8252	0.0186743	1.01813	up	Cellular Component: integral component of membrane (GO:0016021);;	--		hypothetical protein glysoja_039634 [Glycine soja]
Glyma.05G216700	133.661	121.194	63.9806	176.998	195.286	238.329	0.006584	1.01755	up	Molecular Function: nucleoside diphosphate kinase activity (GO:0004550);; Molecular Function: ATP binding (GO:0005524);; Cellular Component: mitochondrial inner membrane (GO:0005743);; Cellular Component: Golgi apparatus (GO:0005794);; Cellular Component: cytosol (GO:0005829);; Biological Process: nucleoside diphosphate phosphorylation (GO:0006165);; Biological Process: GTP biosynthetic process (…	Nucleoside diphosphate kinase IV, chloroplastic/mitochondrial OS=Arabidopsis thaliana GN=NDK4 PE=1 SV=2		uncharacterized protein LOC100527475 [Glycine max]
Glyma.14G185700	46.1648	30.9126	41.851	56.1852	83.9528	93.0427	0.0105707	1.01521	up	Biological Process: response to reactive oxygen species (GO:0000302);; Biological Process: protoporphyrinogen IX biosynthetic process (GO:0006782);; Biological Process: response to oxidative stress (GO:0006979);; Molecular Function: glutamyl-tRNA reductase activity (GO:0008883);; Biological Process: response to light stimulus (GO:0009416);; Cellular Component: chloroplast (GO:0009507);; Biologica…	Glutamyl-tRNA reductase 1, chloroplastic OS=Cucumis sativus GN=HEMA1 PE=2 SV=1		PREDICTED: glutamyl-tRNA reductase 1, chloroplastic [Glycine max]
Glyma.U018900	5.17936	7.50839	2.04961	9.88164	8.64816	10.9123	0.0363827	1.01426	up	Molecular Function: beta-galactosidase activity (GO:0004565);; Cellular Component: cell wall (GO:0005618);; Cellular Component: vacuolar membrane (GO:0005774);; Cellular Component: cytosol (GO:0005829);; Biological Process: carbohydrate metabolic process (GO:0005975);; Biological Process: acetyl-CoA metabolic process (GO:0006084);; Biological Process: polyamine catabolic process (GO:0006598);; Ce…	Beta-galactosidase 8 OS=Arabidopsis thaliana GN=BGAL8 PE=2 SV=2		PREDICTED: beta-galactosidase 8-like [Glycine max]
Glyma.09G275000	19.2768	19.7178	6.49139	33.6283	27.8266	28.6618	0.0324991	1.01419	up	--	--		Elongation factor P [Glycine soja]
Glyma.17G033100	0.833243	1.00081	0.376592	1.99116	1.28594	1.18884	0.045717	1.0136	up	--	Aldehyde dehydrogenase 22A1 OS=Arabidopsis thaliana GN=ALDH22A1 PE=2 SV=2		PREDICTED: aldehyde dehydrogenase 22A1-like [Glycine max]
Glyma.16G147300	8.54715	7.63513	10.1325	12.2916	17.0518	21.8922	0.0198192	1.01352	up	Molecular Function: aspartate kinase activity (GO:0004072);; Biological Process: aspartate family amino acid biosynthetic process (GO:0009067);; Biological Process: lysine biosynthetic process via diaminopimelate (GO:0009089);; Cellular Component: chloroplast stroma (GO:0009570);; Biological Process: phosphorylation (GO:0016310);; Molecular Function: oxidoreductase activity (GO:0016491);; Molecul…	Aspartokinase 1, chloroplastic OS=Arabidopsis thaliana GN=AK1 PE=1 SV=1		PREDICTED: aspartokinase 2, chloroplastic-like [Glycine max]
Glyma.18G023300	6.96539	6.7201	3.5617	13.0075	9.51286	10.5612	0.0036523	1.01316	up	Cellular Component: chloroplast (GO:0009507);;	--		uncharacterized protein LOC100792471 [Glycine max]
Glyma.18G213900	48.4574	45.8081	28.2034	78.2985	69.0632	82.7839	0.000390051	1.01213	up	Molecular Function: translation elongation factor activity (GO:0003746);; Cellular Component: mitochondrion (GO:0005739);; Biological Process: translational elongation (GO:0006414);; Cellular Component: chloroplast stroma (GO:0009570);; Biological Process: embryo development ending in seed dormancy (GO:0009793);; Biological Process: iron-sulfur cluster assembly (GO:0016226);; Biological Process: …	--		Elongation factor P [Glycine soja]
Glyma.08G047100	29.6892	24.6944	15.8118	42.5113	44.6886	45.5351	0.00123359	1.01168	up	Molecular Function: ATP binding (GO:0005524);; Cellular Component: mitochondrion (GO:0005739);; Biological Process: glutamyl-tRNA aminoacylation (GO:0006424);; Cellular Component: chloroplast stroma (GO:0009570);; Biological Process: mRNA modification (GO:0016556);; Molecular Function: transferase activity (GO:0016740);; Cellular Component: glutamyl-tRNA(Gln) amidotransferase complex (GO:0030956)…	Glutamyl-tRNA(Gln) amidotransferase subunit B, chloroplastic/mitochondrial OS=Ricinus communis GN=GATB PE=3 SV=1		PREDICTED: glutamyl-tRNA(Gln) amidotransferase subunit B, chloroplastic/mitochondrial-like [Glycine max]
Glyma.06G087800	4.00202	3.55905	2.2528	6.90156	6.90876	4.99265	0.00265012	1.01156	up	Molecular Function: malate dehydrogenase (decarboxylating) (NAD+) activity (GO:0004471);; Molecular Function: malate dehydrogenase (decarboxylating) (NADP+) activity (GO:0004473);; Molecular Function: ATP binding (GO:0005524);; Cellular Component: cell wall (GO:0005618);; Cellular Component: cytoplasm (GO:0005737);; Cellular Component: mitochondrion (GO:0005739);; Cellular Component: vacuolar mem…	NADP-dependent malic enzyme OS=Phaseolus vulgaris GN=ME1 PE=2 SV=1		hypothetical protein GLYMA_06G087800 [Glycine max]
Glyma.03G104700	5.05453	6.84064	2.75883	12.8607	8.15483	7.46335	0.0154713	1.0095	up	Biological Process: transition metal ion transport (GO:0000041);; Biological Process: cellular amino acid metabolic process (GO:0006520);; Biological Process: protein targeting to membrane (GO:0006612);; Biological Process: anion transport (GO:0006820);; Biological Process: cell communication (GO:0007154);; Biological Process: metabolic process (GO:0008152);; Biological Process: response to wound…	Hydroquinone glucosyltransferase OS=Rauvolfia serpentina GN=AS PE=1 SV=1		PREDICTED: hydroquinone glucosyltransferase-like [Glycine max]
Glyma.13G264400	2.6398	2.70571	0.895676	4.1943	3.46127	4.09791	0.0351235	1.00891	up	Cellular Component: endoplasmic reticulum (GO:0005783);; Cellular Component: integral component of plasma membrane (GO:0005887);; Biological Process: transport (GO:0006810);; Biological Process: carbohydrate transport (GO:0008643);; Cellular Component: plastid (GO:0009536);; Cellular Component: cytoplasmic vesicle (GO:0016023);; Molecular Function: sugar transmembrane transporter activity (GO:005…	Bidirectional sugar transporter SWEET2 OS=Arabidopsis thaliana GN=SWEET2 PE=1 SV=1		PREDICTED: uncharacterized protein LOC100305842 isoform X1 [Glycine max]
Glyma.13G257000	6.59843	9.0387	3.96692	13.129	9.52177	14.9189	0.0128217	1.00885	up	Biological Process: protein import into nucleus, translocation (GO:0000060);; Biological Process: MAPK cascade (GO:0000165);; Molecular Function: translation repressor activity, nucleic acid binding (GO:0000900);; Molecular Function: DNA binding (GO:0003677);; Molecular Function: transcription factor activity, sequence-specific DNA binding (GO:0003700);; Cellular Component: nucleus (GO:0005634);;…	MADS-box protein JOINTLESS OS=Solanum lycopersicum GN=J PE=1 SV=1		PREDICTED: MADS-box protein JOINTLESS-like isoform X2 [Glycine max]
Glyma.11G003600	41.0109	42.6466	22.6218	60.5968	59.9459	79.8017	0.00390294	1.00746	up	Biological Process: RNA methylation (GO:0001510);; Molecular Function: structural constituent of ribosome (GO:0003735);; Cellular Component: cell wall (GO:0005618);; Cellular Component: mitochondrion (GO:0005739);; Cellular Component: vacuole (GO:0005773);; Cellular Component: vacuolar membrane (GO:0005774);; Cellular Component: Golgi apparatus (GO:0005794);; Cellular Component: plasma membrane (…	40S ribosomal protein S15a-1 OS=Arabidopsis thaliana GN=RPS15AA PE=2 SV=2		40S ribosomal protein S15a-1 [Jatropha curcas]
Glyma.18G085000	1.68961	1.97449	1.60877	3.40209	3.16561	3.65105	0.00320735	1.00701	up	--	--		hypothetical protein GLYMA_18G085000 [Glycine max]
Glyma.11G182600	6.51583	9.27814	5.42973	18.5871	13.0545	11.2387	0.000570808	1.00681	up	Cellular Component: cytoplasm (GO:0005737);; Cellular Component: plasma membrane (GO:0005886);; Cellular Component: secondary cell wall (GO:0009531);; Biological Process: plant-type cell wall organization (GO:0009664);; Biological Process: auxin polar transport (GO:0009926);; Biological Process: xylem development (GO:0010089);; Biological Process: response to far red light (GO:0010218);; Biologic…	Rho GTPase-activating protein 1 OS=Arabidopsis thaliana GN=ROPGAP1 PE=2 SV=1		PREDICTED: rho GTPase-activating protein 5-like [Glycine max]
Glyma.10G127000	36.2267	33.817	19.69	52.0861	51.2508	66.3958	0.00216394	1.00617	up	Cellular Component: mitochondrion (GO:0005739);; Cellular Component: chloroplast inner membrane (GO:0009706);; Cellular Component: integral component of membrane (GO:0016021);;	Protein PAM71-homolog, chloroplastic OS=Arabidopsis thaliana GN=PAM71-HL PE=1 SV=2		hypothetical protein GLYMA_10G127000 [Glycine max]
Glyma.17G071200	185.473	156.696	111.62	259.71	231.982	371.409	0.00462779	1.00504	up	--	50S ribosomal protein L35, chloroplastic OS=Arabidopsis thaliana GN=RPL35 PE=2 SV=1		hypothetical protein GLYMA_17G071200 [Glycine max]
Glyma.14G207500	4.09002	4.30713	2.06731	6.00541	5.21947	9.16366	0.0459187	1.00354	up	Cellular Component: integral component of membrane (GO:0016021);;	--		PREDICTED: transmembrane protein 56-B-like [Glycine max]
Glyma.05G246500	22.0404	27.9048	11.1114	38.4394	32.611	44.6436	0.0111724	1.00326	up	Molecular Function: phosphoethanolamine N-methyltransferase activity (GO:0000234);; Cellular Component: cytoplasm (GO:0005737);; Biological Process: phosphatidylcholine biosynthetic process (GO:0006656);; Biological Process: response to stress (GO:0006950);; Biological Process: methylation (GO:0032259);;	Phosphoethanolamine N-methyltransferase OS=Spinacia oleracea GN=PEAMT PE=1 SV=1		PREDICTED: phosphoethanolamine N-methyltransferase [Glycine max]
Glyma.11G057000	1.27657	2.7928	0.896762	3.90888	2.57791	2.80808	0.0320394	1.0021	up	Molecular Function: sulfotransferase activity (GO:0008146);;	--		PREDICTED: uncharacterized protein LOC100797055 [Glycine max]
Glyma.10G289600	24.3825	21.7923	13.8061	36.2004	32.9749	43.3965	0.00163892	1.00122	up	Molecular Function: methionine-tRNA ligase activity (GO:0004825);; Molecular Function: ATP binding (GO:0005524);; Cellular Component: mitochondrion (GO:0005739);; Biological Process: methionyl-tRNA aminoacylation (GO:0006431);; Cellular Component: chloroplast stroma (GO:0009570);; Biological Process: plant ovule development (GO:0048481);;	Methionine--tRNA ligase, chloroplastic/mitochondrial OS=Arabidopsis thaliana GN=OVA1 PE=2 SV=1		PREDICTED: methionine--tRNA ligase, chloroplastic/mitochondrial-like [Glycine max]
Glyma.18G207900	18.2522	22.1377	12.0151	45.2643	31.0331	23.5509	0.00385093	1.0004	up	Molecular Function: transporter activity (GO:0005215);; Cellular Component: intracellular (GO:0005622);; Cellular Component: plasma membrane (GO:0005886);; Biological Process: transport (GO:0006810);; Cellular Component: integral component of membrane (GO:0016021);;	Patellin-6 OS=Arabidopsis thaliana GN=PATL6 PE=2 SV=1		PREDICTED: patellin-6-like [Glycine max]
Glyma.06G073600	44.6449	47.1512	20.418	71.9783	58.8079	82.4422	0.0118717	1.00016	up	--	PsbP domain-containing protein 5, chloroplastic OS=Arabidopsis thaliana GN=PPD5 PE=1 SV=3		PREDICTED: psbP domain-containing protein 5, chloroplastic-like [Glycine max]
Glyma.05G041300	7.83354	8.03544	10.3778	4.23757	4.31862	2.95688	0.00249053	-1.0007	down	--	L-type lectin-domain containing receptor kinase S.1 OS=Arabidopsis thaliana GN=LECRKS1 PE=2 SV=1		PREDICTED: L-type lectin-domain containing receptor kinase S.1 [Glycine max]
Glyma.04G069700	8.97703	7.73863	13.3476	3.20772	3.81397	5.32221	0.0393683	-1.00074	down	Cellular Component: plastid (GO:0009536);; Molecular Function: oxidoreductase activity, acting on NAD(P)H (GO:0016651);; Molecular Function: quinone binding (GO:0048038);; Molecular Function: NAD binding (GO:0051287);; Biological Process: oxidation-reduction process (GO:0055114);;	--		hypothetical protein GLYMA_04G069700 [Glycine max]
Glyma.06G261900	1.29304	1.72651	2.37371	0.632346	0.702783	0.91356	0.0334518	-1.00082	down	Biological Process: immune system process (GO:0002376);; Molecular Function: protein serine/threonine kinase activity (GO:0004674);; Molecular Function: ATP binding (GO:0005524);; Cellular Component: nucleus (GO:0005634);; Cellular Component: plasma membrane (GO:0005886);; Biological Process: protein phosphorylation (GO:0006468);; Biological Process: defense response (GO:0006952);; Cellular Compo…	G-type lectin S-receptor-like serine/threonine-protein kinase At4g27290 OS=Arabidopsis thaliana GN=At4g27290 PE=3 SV=4		PREDICTED: G-type lectin S-receptor-like serine/threonine-protein kinase At4g27290 isoform X1 [Glycine max]
Glyma.18G132000	3.01649	2.50496	4.27128	1.09115	1.41982	1.57177	0.0392867	-1.00122	down	Cellular Component: Golgi apparatus (GO:0005794);; Biological Process: proteolysis (GO:0006508);; Biological Process: metabolic process (GO:0008152);; Molecular Function: metallopeptidase activity (GO:0008237);; Cellular Component: chloroplast (GO:0009507);; Biological Process: auxin metabolic process (GO:0009850);; Biological Process: regulation of systemic acquired resistance (GO:0010112);; Mol…	IAA-amino acid hydrolase ILR1-like 4 OS=Arabidopsis thaliana GN=ILL4 PE=1 SV=2		PREDICTED: IAA-amino acid hydrolase ILR1-like 4 [Glycine max]
Glyma.11G096200	39.3102	49.9548	60.3517	23.9588	24.0523	17.7393	0.00105	-1.00277	down	Molecular Function: N2-acetyl-L-ornithine:2-oxoglutarate 5-aminotransferase activity (GO:0003992);; Cellular Component: mitochondrion (GO:0005739);; Cellular Component: vacuolar membrane (GO:0005774);; Cellular Component: Golgi apparatus (GO:0005794);; Cellular Component: cytosol (GO:0005829);; Cellular Component: plasma membrane (GO:0005886);; Biological Process: sucrose metabolic process (GO:00…	Gamma aminobutyrate transaminase 3, chloroplastic OS=Solanum lycopersicum GN=GABA-TP3 PE=1 SV=1		hypothetical protein GLYMA_11G096200 [Glycine max]
Glyma.18G200300	9.28744	15.1223	13.7085	7.02321	5.61986	3.96253	0.00358371	-1.00392	down	--	Alcohol dehydrogenase-like 3 OS=Arabidopsis thaliana GN=At1g32780 PE=2 SV=1		PREDICTED: alcohol dehydrogenase-like 4 [Glycine max]
Glyma.17G170300	4.58619	9.19923	10.8038	3.55031	3.79765	3.04054	0.0199578	-1.00408	down	Molecular Function: RNA polymerase II transcription factor activity, sequence-specific DNA binding (GO:0000981);; Molecular Function: DNA binding (GO:0003677);; Molecular Function: protein binding (GO:0005515);; Cellular Component: nucleolus (GO:0005730);; Biological Process: regulation of glycolytic process (GO:0006110);; Biological Process: regulation of transcription, DNA-templated (GO:0006355…	Floral homeotic protein APETALA 2 OS=Arabidopsis thaliana GN=AP2 PE=1 SV=1		PREDICTED: floral homeotic protein APETALA 2-like isoform X1 [Glycine max]
Glyma.08G078000	3.04725	4.26795	5.23859	1.38817	2.40011	1.44444	0.0310037	-1.00439	down	--	--		PREDICTED: uncharacterized protein LOC100806745 [Glycine max]
Glyma.01G082500	4.14665	4.97584	6.28313	2.55048	2.20757	2.00308	0.00653439	-1.00452	down	--	--		PREDICTED: uncharacterized protein LOC100811739 isoform X1 [Glycine max]
Glyma.12G238700	1.94828	1.79892	2.64742	0.84865	0.9094	0.954619	0.019173	-1.00729	down	Molecular Function: DNA binding (GO:0003677);; Molecular Function: transcription factor activity, sequence-specific DNA binding (GO:0003700);; Cellular Component: nucleus (GO:0005634);; Biological Process: regulation of transcription, DNA-templated (GO:0006355);; Biological Process: response to gibberellin (GO:0009739);; Biological Process: positive regulation of flower development (GO:0009911);;…	Transcription factor bHLH130 OS=Arabidopsis thaliana GN=BHLH130 PE=1 SV=1		PREDICTED: transcription factor bHLH130-like [Glycine max]
Glyma.20G178800	10.5367	11.2925	12.1095	2.96282	3.83138	6.12126	0.0025299	-1.00825	down	Biological Process: MAPK cascade (GO:0000165);; Molecular Function: calmodulin binding (GO:0005516);; Cellular Component: Golgi apparatus (GO:0005794);; Cellular Component: plasma membrane (GO:0005886);; Biological Process: protein targeting to membrane (GO:0006612);; Biological Process: defense response (GO:0006952);; Cellular Component: plasmodesma (GO:0009506);; Biological Process: detection o…	MLO-like protein 6 OS=Arabidopsis thaliana GN=MLO6 PE=2 SV=2		PREDICTED: MLO-like protein 6 isoform X1 [Glycine max]
Glyma.14G216300	859.558	927.703	1589.33	418.627	665.778	322.274	0.0365336	-1.0084	down	Molecular Function: cysteine-type endopeptidase activity (GO:0004197);; Molecular Function: protein binding (GO:0005515);; Cellular Component: nucleus (GO:0005634);; Cellular Component: vacuole (GO:0005773);; Cellular Component: cytosol (GO:0005829);; Biological Process: glycolytic process (GO:0006096);; Biological Process: proteolysis (GO:0006508);; Biological Process: water transport (GO:000683…	Cysteine proteinase 15A OS=Pisum sativum PE=2 SV=1		PREDICTED: cysteine proteinase 15A [Glycine max]
Glyma.19G130400	54.4909	47.0917	65.8936	23.5892	22.5192	27.0834	0.00114897	-1.00888	down	Biological Process: MAPK cascade (GO:0000165);; Molecular Function: protein binding (GO:0005515);; Cellular Component: nucleus (GO:0005634);; Biological Process: cellular response to nitrogen starvation (GO:0006995);; Cellular Component: chloroplast (GO:0009507);; Biological Process: salicylic acid biosynthetic process (GO:0009697);; Biological Process: defense response to bacterium, incompatible…	Sigma factor binding protein 2, chloroplastic OS=Arabidopsis thaliana GN=SIB2 PE=1 SV=1		PREDICTED: uncharacterized protein LOC100808231 [Glycine max]
Glyma.06G231200	3.08274	3.85955	4.07727	1.35553	1.28824	1.99768	0.0095176	-1.00895	down	--	--		hypothetical protein GLYMA_06G231200 [Glycine max]
Glyma.20G021000	5.91657	7.9064	6.80764	3.0284	3.18947	2.49287	0.0014181	-1.00976	down	--	Protein PHLOEM PROTEIN 2-LIKE A1 OS=Arabidopsis thaliana GN=PP2A1 PE=2 SV=1		PREDICTED: protein PHLOEM PROTEIN 2-LIKE A1-like isoform X2 [Glycine max]
Glyma.10G261200	98.871	86.3055	67.671	39.0482	46.2799	22.4142	0.00682523	-1.0103	down	Molecular Function: ATP binding (GO:0005524);; Biological Process: defense response (GO:0006952);; Biological Process: signal transduction (GO:0007165);; Molecular Function: nucleoside-triphosphatase activity (GO:0017111);; Molecular Function: ADP binding (GO:0043531);;	Basic secretory protease (Fragments) OS=Boswellia serrata PE=1 SV=1		BSP domain-containing protein precursor [Glycine max]
Glyma.05G007600	1.76493	2.42955	2.54171	1.02662	0.708016	1.12905	0.0124653	-1.01034	down	Cellular Component: mitochondrion (GO:0005739);; Molecular Function: L-aspartate oxidase activity (GO:0008734);; Molecular Function: electron carrier activity (GO:0009055);; Biological Process: NAD biosynthetic process (GO:0009435);; Cellular Component: chloroplast (GO:0009507);; Cellular Component: membrane (GO:0016020);; Molecular Function: oxidoreductase activity (GO:0016491);; Molecular Funct…	L-aspartate oxidase, chloroplastic OS=Arabidopsis thaliana GN=AO PE=1 SV=1		PREDICTED: L-aspartate oxidase, chloroplastic [Glycine max]
Glyma.05G196400	1.58403	1.73794	3.02256	0.669777	0.882211	0.998156	0.0451741	-1.01072	down	Biological Process: polysaccharide biosynthetic process (GO:0000271);; Molecular Function: peptide receptor activity (GO:0001653);; Molecular Function: protein serine/threonine kinase activity (GO:0004674);; Molecular Function: G-protein coupled receptor kinase activity (GO:0004703);; Molecular Function: transmembrane signaling receptor activity (GO:0004888);; Molecular Function: ATP binding (GO:…	LRR receptor-like serine/threonine-protein kinase At5g63710 OS=Arabidopsis thaliana GN=At5g63710 PE=2 SV=1		PREDICTED: LRR receptor-like serine/threonine-protein kinase At5g63710 [Glycine max]
Glyma.17G048100	4.74861	5.62679	7.38842	3.45698	2.56101	1.54259	0.0202159	-1.01092	down	--	--		PREDICTED: von Willebrand factor A domain-containing protein DDB_G0292028-like [Glycine max]
Glyma.04G003600	3.65751	3.50687	2.89555	1.25313	1.34452	1.66282	0.00386985	-1.01104	down	--	BOI-related E3 ubiquitin-protein ligase 3 OS=Arabidopsis thaliana GN=BRG3 PE=1 SV=1		PREDICTED: BOI-related E3 ubiquitin-protein ligase 3 [Glycine max]
Glyma.02G112100	19.219	17.3512	20.3526	9.53079	6.9206	8.67764	8.87668e-05	-1.01144	down	Molecular Function: transcription factor activity, sequence-specific DNA binding (GO:0003700);; Molecular Function: protein binding (GO:0005515);; Cellular Component: nucleus (GO:0005634);; Biological Process: regulation of transcription, DNA-templated (GO:0006355);; Biological Process: amino acid transport (GO:0006865);; Biological Process: response to osmotic stress (GO:0006970);; Molecular Fun…	WRKY transcription factor 4 OS=Arabidopsis thaliana GN=WRKY4 PE=1 SV=2	GmWRKY69	PREDICTED: WRKY transcription factor 4 [Glycine max]
Glyma.06G077400	3.25245	5.14758	5.15488	1.95458	2.00285	1.70545	0.00467106	-1.01146	down	Biological Process: respiratory burst involved in defense response (GO:0002679);; Molecular Function: transcription factor activity, sequence-specific DNA binding (GO:0003700);; Molecular Function: calmodulin binding (GO:0005516);; Cellular Component: nucleus (GO:0005634);; Biological Process: iron ion transport (GO:0006826);; Biological Process: nitric oxide mediated signal transduction (GO:0007…	WRKY transcription factor 11 OS=Arabidopsis thaliana GN=WRKY11 PE=2 SV=2	GmWRKY37	transcription factor [Glycine max]
Glyma.06G134900	20.2759	15.3451	27.6931	6.83566	9.63113	9.4387	0.0113538	-1.01162	down	--	Small heat shock protein, chloroplastic (Fragment) OS=Glycine max GN=HSP22 PE=2 SV=1		PREDICTED: uncharacterized protein LOC100798019 isoform X1 [Glycine max]
Glyma.10G048200	8.59046	11.5092	11.9283	3.91705	5.26255	4.57223	0.00135818	-1.01232	down	Molecular Function: adenylate kinase activity (GO:0004017);; Molecular Function: ATP binding (GO:0005524);; Cellular Component: nucleus (GO:0005634);; Cellular Component: mitochondrion (GO:0005739);; Biological Process: purine nucleotide metabolic process (GO:0006163);; Biological Process: DNA-templated transcription, elongation (GO:0006354);; Biological Process: cellular amino acid biosynthetic …	adenylate kinase 1, chloroplastic OS=Oryza sativa subsp. japonica GN=Os03g0130400 PE=2 SV=1		PREDICTED: adenylate kinase 1, chloroplastic [Glycine max]
Glyma.10G292200	3.44415	5.66551	2.51532	2.04563	1.60991	1.02094	0.0376985	-1.0133	down	Biological Process: flavonoid biosynthetic process (GO:0009813);; Molecular Function: chalcone isomerase activity (GO:0045430);;	Chalcone--flavonone isomerase 1B-2 OS=Glycine max GN=CHI1B2 PE=2 SV=1		Chalcone--flavonone isomerase 1B-2 [Glycine soja]
Glyma.02G297700	2.67322	3.30738	2.71887	1.28791	1.29385	1.203	3.53035e-05	-1.01331	down	Biological Process: tryptophan biosynthetic process (GO:0000162);; Molecular Function: transcription factor activity, sequence-specific DNA binding (GO:0003700);; Molecular Function: anthranilate phosphoribosyltransferase activity (GO:0004048);; Molecular Function: signal transducer activity (GO:0004871);; Molecular Function: protein binding (GO:0005515);; Cellular Component: nucleus (GO:0005634)…	Scarecrow-like transcription factor PAT1 OS=Arabidopsis thaliana GN=PAT1 PE=2 SV=1		PREDICTED: scarecrow-like protein 21 [Glycine max]
Glyma.15G089900	1.55202	2.88049	2.3849	0.833588	0.693865	1.18937	0.0276981	-1.01349	down	Molecular Function: glycine hydroxymethyltransferase activity (GO:0004372);; Molecular Function: protein binding (GO:0005515);; Cellular Component: nucleus (GO:0005634);; Cellular Component: mitochondrial matrix (GO:0005759);; Cellular Component: cytosol (GO:0005829);; Cellular Component: plasma membrane (GO:0005886);; Biological Process: purine nucleotide biosynthetic process (GO:0006164);; Biol…	Serine hydroxymethyltransferase 3, chloroplastic OS=Arabidopsis thaliana GN=SHM3 PE=1 SV=2		hypothetical protein GLYMA_15G089900 [Glycine max]
Glyma.18G289000	34.8948	54.9405	86.183	19.3995	19.1751	32.6931	0.0487596	-1.01462	down	Cellular Component: nucleus (GO:0005634);; Biological Process: metabolic process (GO:0008152);; Biological Process: response to sucrose (GO:0009744);; Biological Process: response to fructose (GO:0009750);; Molecular Function: amino acid binding (GO:0016597);;	ACT domain-containing protein ACR9 OS=Arabidopsis thaliana GN=ACR9 PE=2 SV=1		hypothetical protein glysoja_016173 [Glycine soja]
Glyma.10G009800	12.9986	14.3829	12.2838	4.51303	8.02125	4.08122	0.00958558	-1.01463	down	Molecular Function: protein serine/threonine phosphatase activity (GO:0004722);; Biological Process: protein dephosphorylation (GO:0006470);; Cellular Component: protein serine/threonine phosphatase complex (GO:0008287);; Biological Process: response to chitin (GO:0010200);; Molecular Function: metal ion binding (GO:0046872);;	protein phosphatase 2C 49 OS=Arabidopsis thaliana GN=At3g62260 PE=2 SV=1		Hypothetical protein glysoja_022926 [Glycine soja]
Glyma.15G236700	3.51882	6.15758	4.33379	2.4058	2.10016	1.34087	0.0114649	-1.01472	down	Cellular Component: plasma membrane (GO:0005886);; Molecular Function: electron carrier activity (GO:0009055);; Molecular Function: protein disulfide oxidoreductase activity (GO:0015035);; Biological Process: cell redox homeostasis (GO:0045454);;	Uncharacterized protein At5g39865 OS=Arabidopsis thaliana GN=At5g39865 PE=2 SV=1		PREDICTED: uncharacterized protein At5g39865-like [Glycine max]
Glyma.10G208200	6.03756	7.55373	8.76639	3.67329	3.30544	2.79572	0.000390051	-1.0148	down	Cellular Component: ubiquitin ligase complex (GO:0000151);; Biological Process: cell morphogenesis (GO:0000902);; Molecular Function: ubiquitin-protein transferase activity (GO:0004842);; Cellular Component: nucleus (GO:0005634);; Cellular Component: cytosol (GO:0005829);; Cellular Component: kinesin complex (GO:0005871);; Cellular Component: plasma membrane (GO:0005886);; Biological Process: pro…	U-box domain-containing protein 14 OS=Arabidopsis thaliana GN=PUB14 PE=1 SV=1		PREDICTED: U-box domain-containing protein 14 [Glycine max]
Glyma.16G085700	2.1063	1.60013	2.59094	0.754274	0.932437	0.852988	0.0155002	-1.01523	down	--	TMV resistance protein N OS=Nicotiana glutinosa GN=N PE=1 SV=1		PREDICTED: TMV resistance protein N-like isoform X1 [Glycine max]
Glyma.19G246400	1.8886	2.75733	3.10055	1.08793	1.1758	1.01562	0.00387421	-1.01524	down	--	Myosin-binding protein 1 OS=Arabidopsis thaliana GN=MYOB1 PE=1 SV=1		PREDICTED: myosin-binding protein 1-like [Glycine max]
Glyma.01G061800	1.14864	2.33274	2.09399	0.8267	0.846919	0.608693	0.023188	-1.01778	down	Cellular Component: chloroplast (GO:0009507);;	--		PREDICTED: uncharacterized protein LOC100804606 [Glycine max]
Glyma.17G251200	8.53194	7.3182	6.51706	3.57632	2.98794	3.24097	0.000228447	-1.01824	down	Molecular Function: ubiquitin-protein transferase activity (GO:0004842);; Biological Process: protein ubiquitination (GO:0016567);; Molecular Function: transmembrane receptor protein serine/threonine kinase binding (GO:0070696);;	U-box domain-containing protein 5 OS=Arabidopsis thaliana GN=PUB5 PE=3 SV=3		PREDICTED: U-box domain-containing protein 5-like [Glycine max]
Glyma.06G003800	29.6209	33.2462	49.8352	13.0132	14.0527	20.0711	0.0149394	-1.0184	down	Biological Process: response to salt stress (GO:0009651);; Biological Process: induced systemic resistance (GO:0009682);; Biological Process: response to auxin (GO:0009733);; Biological Process: response to abscisic acid (GO:0009737);; Biological Process: response to gibberellin (GO:0009739);; Biological Process: response to sucrose (GO:0009744);; Biological Process: response to salicylic acid (G…	Myb-related protein 308 OS=Antirrhinum majus GN=MYB308 PE=2 SV=1	MYB48	MYB transcription factor MYB48 [Glycine max]
Glyma.13G263800	1.74829	2.29809	2.28525	1.07503	0.679495	0.885938	0.0119006	-1.01883	down	Cellular Component: cytoplasm (GO:0005737);; Biological Process: vacuole organization (GO:0007033);; Biological Process: response to wounding (GO:0009611);; Biological Process: response to abscisic acid (GO:0009737);; Biological Process: response to jasmonic acid (GO:0009753);; Biological Process: embryo development ending in seed dormancy (GO:0009793);; Biological Process: flavonoid biosynthetic…	Protein SRG1 OS=Arabidopsis thaliana GN=SRG1 PE=2 SV=1		PREDICTED: protein SRG1 [Glycine max]
Glyma.02G301200	4.37251	5.25972	6.00887	1.64169	1.4867	3.03878	0.0318983	-1.02047	down	Biological Process: polysaccharide biosynthetic process (GO:0000271);; Cellular Component: mitochondrion (GO:0005739);; Cellular Component: endoplasmic reticulum (GO:0005783);; Cellular Component: Golgi apparatus (GO:0005794);; Cellular Component: plasma membrane (GO:0005886);; Biological Process: plant-type cell wall biogenesis (GO:0009832);; Cellular Component: integral component of membrane (G…	Cellulose synthase-like protein E6 OS=Oryza sativa subsp. japonica GN=CSLE6 PE=2 SV=1		hypothetical protein GLYMA_02G301200 [Glycine max]
Glyma.13G223400	2.97324	4.30116	3.7889	2.09208	1.51189	0.946737	0.00671013	-1.02223	down	Biological Process: regulation of response to biotic stimulus (GO:0002831);; Molecular Function: protein serine/threonine kinase activity (GO:0004674);; Molecular Function: protein serine/threonine/tyrosine kinase activity (GO:0004712);; Molecular Function: non-membrane spanning protein tyrosine kinase activity (GO:0004715);; Molecular Function: protein binding (GO:0005515);; Molecular Function: …	Serine/threonine-protein kinase STY8 OS=Arabidopsis thaliana GN=STY8 PE=1 SV=2		PREDICTED: serine/threonine-protein kinase STY8-like isoform X2 [Glycine max]
Glyma.19G226600	6.81322	13.2844	13.422	4.1847	4.52949	5.19875	0.0125038	-1.02261	down	--	--		PREDICTED: uncharacterized protein LOC100306599 isoform X1 [Glycine max]
Glyma.03G201000	6.45039	7.56394	9.35702	4.07685	3.46576	2.468	0.00460295	-1.02318	down	Biological Process: cellular component organization (GO:0016043);; Cellular Component: intrinsic component of membrane (GO:0031224);; Cellular Component: cell part (GO:0044464);; Biological Process: innate immune response (GO:0045087);; Biological Process: cellular localization (GO:0051641);; Biological Process: response to other organism (GO:0051707);;	NDR1/HIN1-like protein 10 OS=Arabidopsis thaliana GN=NHL10 PE=2 SV=1		PREDICTED: protein YLS9 [Glycine max]
Glyma.08G317200	9.35967	12.1596	16.3787	4.67903	5.01772	6.26843	0.00927031	-1.02345	down	--	--		PREDICTED: uncharacterized protein LOC100788195 [Glycine max]
Glyma.14G203700	1.01673	1.84035	2.25538	0.870892	0.48393	0.713502	0.0429625	-1.0235	down	Biological Process: MAPK cascade (GO:0000165);; Molecular Function: nucleotide binding (GO:0000166);; Molecular Function: protein serine/threonine kinase activity (GO:0004674);; Molecular Function: protein binding (GO:0005515);; Molecular Function: ATP binding (GO:0005524);; Cellular Component: nucleus (GO:0005634);; Cellular Component: cytoplasm (GO:0005737);; Biological Process: ER to Golgi ves…	serine/threonine-protein kinase WNK4 OS=Arabidopsis thaliana GN=WNK4 PE=1 SV=1		PREDICTED: with no lysine kinase 13 isoform X1 [Glycine max]
Glyma.08G186900	8.12456	10.4142	10.4979	4.36366	4.24902	4.02585	2.69512e-05	-1.02397	down	Biological Process: ceramide metabolic process (GO:0006672);; Cellular Component: chloroplast (GO:0009507);; Cellular Component: integral component of membrane (GO:0016021);; Molecular Function: hydrolase activity, acting on carbon-nitrogen (but not peptide) bonds, in linear amides (GO:0016811);;	--		PREDICTED: uncharacterized protein LOC100810128 [Glycine max]
Glyma.12G084900	24.7759	24.7736	41.7743	12.2245	14.5777	11.8957	0.00893095	-1.02558	down	--	Uncharacterized protein At4g22758 OS=Arabidopsis thaliana GN=At4g22758 PE=2 SV=1		PREDICTED: uncharacterized protein At4g22758-like [Glycine max]
Glyma.12G174700	5.53538	3.8321	11.1385	3.04114	3.50778	1.86457	0.0397572	-1.02559	down	Molecular Function: GDP-fucose transmembrane transporter activity (GO:0005457);; Molecular Function: UDP-galactose transmembrane transporter activity (GO:0005459);; Molecular Function: UDP-glucose transmembrane transporter activity (GO:0005460);; Cellular Component: endosome (GO:0005768);; Cellular Component: Golgi apparatus (GO:0005794);; Cellular Component: trans-Golgi network (GO:0005802);; Ce…	UDP-xylose transporter 1 OS=Arabidopsis thaliana GN=UXT1 PE=1 SV=1		PREDICTED: uncharacterized membrane protein At1g06890 [Glycine max]
Glyma.05G147200	15.5144	26.9049	41.5333	10.0816	11.8011	12.2714	0.034647	-1.02611	down	Cellular Component: vacuole (GO:0005773);;	REF/SRPP-like protein At1g67360 OS=Arabidopsis thaliana GN=At1g67360 PE=2 SV=1		REF/SRPP/SRP domain-containing protein [Glycine max]
Glyma.13G244900	11.1303	13.7716	20.7556	6.07539	5.95454	7.18621	0.00967389	-1.02656	down	Molecular Function: inositol-1,4-bisphosphate 1-phosphatase activity (GO:0004441);; Cellular Component: mitochondrion (GO:0005739);; Biological Process: sulfur compound metabolic process (GO:0006790);; Biological Process: signal transduction (GO:0007165);; Molecular Function: 3'(2'),5'-bisphosphate nucleotidase activity (GO:0008441);; Biological Process: systemic acquired resistance (GO:0009627);…	PAP-specific phosphatase HAL2-like OS=Arabidopsis thaliana GN=AHL PE=2 SV=1		PREDICTED: PAP-specific phosphatase HAL2-like [Glycine max]
Glyma.13G172100	1.88304	2.39988	2.00434	0.933815	0.938682	0.831019	6.10872e-05	-1.02749	down	Molecular Function: transporter activity (GO:0005215);; Molecular Function: cation channel activity (GO:0005261);; Biological Process: response to stress (GO:0006950);; Biological Process: response to external stimulus (GO:0009605);; Biological Process: response to abiotic stimulus (GO:0009628);; Biological Process: response to organic substance (GO:0010033);; Biological Process: metal ion transp…	Glutamate receptor 2.7 OS=Arabidopsis thaliana GN=GLR2.7 PE=2 SV=3		PREDICTED: glutamate receptor 2.7-like [Glycine max]
Glyma.13G361200	4.70098	7.02937	9.21429	2.97406	2.65028	3.14467	0.0129709	-1.02794	down	Cellular Component: nucleus (GO:0005634);; Cellular Component: cytoplasm (GO:0005737);; Biological Process: transcription, DNA-templated (GO:0006351);; Biological Process: regulation of transcription, DNA-templated (GO:0006355);; Biological Process: regulation of translation (GO:0006417);; Biological Process: response to water deprivation (GO:0009414);; Biological Process: response to external st…	Auxin-responsive protein IAA17 OS=Arabidopsis thaliana GN=IAA17 PE=1 SV=2		hypothetical protein GLYMA_13G361200 [Glycine max]
Glyma.04G040300	1.88432	2.03873	2.53512	0.928578	0.474581	1.16762	0.0495092	-1.02813	down	Cellular Component: cytoplasm (GO:0005737);; Molecular Function: O-acyltransferase activity (GO:0008374);; Biological Process: epidermis development (GO:0008544);; Biological Process: macromolecule biosynthetic process (GO:0009059);; Biological Process: phenylpropanoid biosynthetic process (GO:0009699);; Molecular Function: N-acyltransferase activity (GO:0016410);; Molecular Function: transferase…	Uncharacterized acetyltransferase At3g50280 OS=Arabidopsis thaliana GN=At3g50280 PE=3 SV=1		N-hydroxycinnamoyl/benzoyltransferase 3 [Glycine max]
Glyma.11G031800	21.1037	25.2104	28.0739	10.4801	7.50124	13.4047	0.00515251	-1.02846	down	Cellular Component: autophagosome membrane (GO:0000421);; Cellular Component: nucleus (GO:0005634);; Cellular Component: cytoplasm (GO:0005737);; Cellular Component: vacuolar lumen (GO:0005775);; Cellular Component: microtubule (GO:0005874);; Biological Process: postreplication repair (GO:0006301);; Biological Process: phosphatidylinositol biosynthetic process (GO:0006661);; Biological Process: a…	Autophagy-related protein 8f OS=Arabidopsis thaliana GN=ATG8F PE=1 SV=1		PREDICTED: autophagy-related protein 8f isoform X1 [Glycine max]
Glyma.05G085200	1.23757	1.23722	1.85106	0.68898	0.479006	0.63144	0.0184301	-1.0287	down	Molecular Function: calcium ion binding (GO:0005509);;	Calmodulin-like protein 1 OS=Arabidopsis thaliana GN=CML1 PE=2 SV=1		PREDICTED: calmodulin-like protein 1 [Glycine max]
Glyma.04G220800	5.41688	5.95351	6.55143	1.77518	1.89889	3.5522	0.0247962	-1.02876	down	Molecular Function: protein serine/threonine kinase activity (GO:0004674);; Molecular Function: purine nucleobase transmembrane transporter activity (GO:0005345);; Cellular Component: plasma membrane (GO:0005886);; Biological Process: polysaccharide metabolic process (GO:0005976);; Biological Process: plant-type cell wall organization (GO:0009664);; Biological Process: unidimensional cell growth …	Adenine/guanine permease AZG1 OS=Arabidopsis thaliana GN=AZG1 PE=2 SV=1		PREDICTED: adenine/guanine permease AZG1-like [Glycine max]
Glyma.12G040000	3.26566	2.57277	4.07419	1.17623	1.87349	1.02299	0.025386	-1.02935	down	Biological Process: maltose metabolic process (GO:0000023);; Molecular Function: protein serine/threonine kinase activity (GO:0004674);; Molecular Function: protein tyrosine kinase activity (GO:0004713);; Molecular Function: ATP binding (GO:0005524);; Cellular Component: nucleus (GO:0005634);; Cellular Component: cytosol (GO:0005829);; Cellular Component: plasma membrane (GO:0005886);; Biological…	Receptor protein kinase CLAVATA1 OS=Arabidopsis thaliana GN=CLV1 PE=1 SV=3		LRR receptor-like kinase, partial [Glycine max]
Glyma.18G217000	3.20217	4.15284	5.07538	2.2668	1.79202	1.24485	0.00645627	-1.0294	down	Biological Process: transition metal ion transport (GO:0000041);; Biological Process: activation of MAPKK activity (GO:0000186);; Molecular Function: protein serine/threonine kinase activity (GO:0004674);; Molecular Function: MAP kinase kinase kinase activity (GO:0004709);; Molecular Function: binding (GO:0005488);; Molecular Function: ATP binding (GO:0005524);; Cellular Component: plasma membran…	LRR receptor-like serine/threonine-protein kinase At1g06840 OS=Arabidopsis thaliana GN=At1g06840 PE=2 SV=2		PREDICTED: LRR receptor-like serine/threonine-protein kinase At1g06840 [Glycine max]
Glyma.16G157400	7.21369	8.2205	6.97593	3.51824	3.55845	2.68566	3.56022e-07	-1.02985	down	Molecular Function: protein kinase activity (GO:0004672);; Molecular Function: protein serine/threonine kinase activity (GO:0004674);; Molecular Function: ATP binding (GO:0005524);; Cellular Component: plasma membrane (GO:0005886);; Biological Process: protein phosphorylation (GO:0006468);; Biological Process: protein N-linked glycosylation (GO:0006487);; Biological Process: response to stress (G…	G-type lectin S-receptor-like serine/threonine-protein kinase At1g34300 OS=Arabidopsis thaliana GN=At1g34300 PE=2 SV=1		hypothetical protein GLYMA_16G157400 [Glycine max]
Glyma.01G163000	9.06815	8.12284	8.95284	4.09133	4.09752	3.22084	4.33239e-05	-1.02989	down	Molecular Function: aspartic-type endopeptidase activity (GO:0004190);; Molecular Function: peroxidase activity (GO:0004601);; Biological Process: proteolysis (GO:0006508);; Biological Process: amino acid transport (GO:0006865);; Biological Process: response to oxidative stress (GO:0006979);; Molecular Function: heme binding (GO:0020037);; Cellular Component: anchored component of membrane (GO:00…	Aspartyl protease family protein 1 OS=Arabidopsis thaliana GN=APF1 PE=1 SV=1		PREDICTED: aspartic proteinase-like protein 1 isoform X1 [Glycine max]
Glyma.17G245600	33.1439	31.3129	43.6648	11.8899	15.7485	17.8942	0.00439771	-1.0302	down	Molecular Function: binding (GO:0005488);; Cellular Component: nucleus (GO:0005634);; Biological Process: N-terminal protein myristoylation (GO:0006499);; Biological Process: protein targeting to membrane (GO:0006612);; Biological Process: defense response (GO:0006952);; Biological Process: systemic acquired resistance (GO:0009627);; Biological Process: response to abiotic stimulus (GO:0009628);;…	disease resistance protein At4g33300 OS=Arabidopsis thaliana GN=At4g33300 PE=2 SV=3		PREDICTED: disease resistance protein At4g33300 [Glycine max]
Glyma.19G245500	19.6989	22.4261	28.9944	8.51142	12.3961	9.05487	0.00469172	-1.03031	down	Cellular Component: plant-type vacuole (GO:0000325);; Molecular Function: ribonuclease activity (GO:0004540);; Molecular Function: chitinase activity (GO:0004568);; Cellular Component: extracellular region (GO:0005576);; Cellular Component: cell wall (GO:0005618);; Biological Process: amino sugar metabolic process (GO:0006040);; Molecular Function: chitin binding (GO:0008061);; Biological Process…	Wound-induced protein WIN2 OS=Solanum tuberosum GN=WIN2 PE=2 SV=1		PREDICTED: pathogenesis-related protein PR-4-like [Glycine max]
Glyma.06G151400	5.94004	6.98418	7.14808	2.61462	2.9945	2.92072	0.00066926	-1.03033	down	--	Protein MKS1 OS=Arabidopsis thaliana GN=MKS1 PE=1 SV=2		PREDICTED: protein MKS1-like [Glycine max]
Glyma.01G154900	106.223	139.284	231.866	57.0684	63.189	76.9051	0.0198117	-1.03064	down	Molecular Function: structural constituent of ribosome (GO:0003735);; Molecular Function: protein binding (GO:0005515);; Cellular Component: ribosome (GO:0005840);; Biological Process: translation (GO:0006412);; Biological Process: response to water deprivation (GO:0009414);; Cellular Component: chloroplast thylakoid membrane (GO:0009535);; Biological Process: response to red or far red light (GO…	carotenoid cleavage dioxygenase 4, chloroplastic OS=Arabidopsis thaliana GN=CCD4 PE=1 SV=1		PREDICTED: carotenoid cleavage dioxygenase 4, chloroplastic [Glycine max]
Glyma.11G051500	7.41279	12.5738	11.6282	4.99716	5.05	3.27031	0.00330079	-1.03153	down	Molecular Function: iron ion transmembrane transporter activity (GO:0005381);; Molecular Function: manganese ion transmembrane transporter activity (GO:0005384);; Cellular Component: nucleus (GO:0005634);; Cellular Component: vacuolar membrane (GO:0005774);; Cellular Component: Golgi apparatus (GO:0005794);; Cellular Component: plasma membrane (GO:0005886);; Biological Process: cellular iron ion …	Metal transporter Nramp3 OS=Arabidopsis thaliana GN=NRAMP3 PE=2 SV=2		PREDICTED: metal transporter Nramp3-like [Glycine max]
Glyma.20G080200	11.9451	9.79933	12.3473	4.55381	4.35772	4.01956	2.32892e-05	-1.03197	down	Molecular Function: alpha-1,3-mannosylglycoprotein 2-beta-N-acetylglucosaminyltransferase activity (GO:0003827);; Cellular Component: Golgi stack (GO:0005795);; Molecular Function: alpha-1,6-mannosylglycoprotein 2-beta-N-acetylglucosaminyltransferase activity (GO:0008455);; Biological Process: oligosaccharide biosynthetic process (GO:0009312);; Cellular Component: integral component of membrane (…	--		hypothetical protein GLYMA_20G080200, partial [Glycine max]
Glyma.08G178500	5.84835	7.31628	10.5365	2.41752	3.41102	3.8226	0.0227045	-1.03221	down	Molecular Function: cysteine-type endopeptidase activity (GO:0004197);; Cellular Component: cytosol (GO:0005829);; Cellular Component: plasma membrane (GO:0005886);; Cellular Component: plasmodesma (GO:0009506);; Biological Process: response to abiotic stimulus (GO:0009628);; Biological Process: protein autoprocessing (GO:0016540);; Biological Process: response to hydrogen peroxide (GO:0042542);;…	Metacaspase-1 OS=Arabidopsis thaliana GN=AMC1 PE=1 SV=1		PREDICTED: metacaspase-3-like [Glycine max]
Glyma.08G044300	2.39253	2.22605	1.76228	0.769022	1.24054	0.554505	0.0306717	-1.03287	down	Molecular Function: transferase activity, transferring phosphorus-containing groups (GO:0016772);;	LEAF RUST 10 DISEASE-RESISTANCE LOCUS RECEPTOR-LIKE PROTEIN KINASE-like 2.1 OS=Arabidopsis thaliana GN=LRK10L-2.1 PE=3 SV=1		PREDICTED: receptor-like protein kinase At1g67000 [Glycine max]
Glyma.10G109200	2.56578	2.37411	4.31444	1.20928	1.03711	1.50602	0.0335535	-1.03392	down	Biological Process: transition metal ion transport (GO:0000041);; Molecular Function: protein binding (GO:0005515);; Cellular Component: vacuole (GO:0005773);; Cellular Component: plasma membrane (GO:0005886);; Biological Process: response to abscisic acid (GO:0009737);; Biological Process: response to salicylic acid (GO:0009751);; Biological Process: programmed cell death (GO:0012501);; Biologic…	Cysteine-rich receptor-like protein kinase 25 OS=Arabidopsis thaliana GN=CRK25 PE=3 SV=1		PREDICTED: cysteine-rich receptor-like protein kinase 25 isoform X1 [Glycine max]
Glyma.07G180100	11.1968	18.2698	10.9752	7.14973	6.29365	2.95076	0.0164246	-1.0353	down	Molecular Function: acetyl-CoA C-acyltransferase activity (GO:0003988);; Cellular Component: peroxisome (GO:0005777);; Biological Process: anthocyanin-containing compound biosynthetic process (GO:0009718);; Biological Process: response to sucrose (GO:0009744);; Biological Process: response to UV-B (GO:0010224);; Biological Process: fatty acid oxidation (GO:0019395);;	3-ketoacyl-CoA thiolase 2, peroxisomal OS=Arabidopsis thaliana GN=PED1 PE=1 SV=2		3-ketoacyl-CoA thiolase 2, peroxisomal [Glycine soja]
Glyma.06G287000	3.11919	5.52696	2.10411	1.54039	1.29268	1.34116	0.0327401	-1.03542	down	Biological Process: MAPK cascade (GO:0000165);; Molecular Function: protein binding (GO:0005515);; Biological Process: regulation of transcription, DNA-templated (GO:0006355);; Biological Process: protein targeting to membrane (GO:0006612);; Molecular Function: electron carrier activity (GO:0009055);; Biological Process: response to cold (GO:0009409);; Biological Process: response to xenobiotic s…	Glutaredoxin-C9 OS=Arabidopsis thaliana GN=GRXC9 PE=1 SV=1		uncharacterized protein LOC100527118 [Glycine max]
Glyma.06G238200	14.7011	17.1848	14.285	7.09923	7.17157	5.7689	2.85415e-08	-1.03575	down	Biological Process: response to molecule of bacterial origin (GO:0002237);; Molecular Function: protein serine/threonine phosphatase activity (GO:0004722);; Cellular Component: nucleus (GO:0005634);; Cellular Component: plasma membrane (GO:0005886);; Biological Process: protein dephosphorylation (GO:0006470);; Biological Process: membrane fusion (GO:0006944);; Cellular Component: plasmodesma (GO:…	protein phosphatase 2C 39 OS=Arabidopsis thaliana GN=At3g15260 PE=2 SV=1		PREDICTED: protein phosphatase 2C 39 [Glycine max]
Glyma.10G044400	7.77675	9.21946	10.712	4.29447	4.2851	3.31503	0.000333341	-1.03676	down	--	--		PREDICTED: uncharacterized protein LOC100812338 [Glycine max]
Glyma.10G204400	3.80621	5.73904	5.8827	1.78126	1.26601	3.03192	0.0385976	-1.03788	down	--	AP2/ERF and B3 domain-containing transcription repressor TEM1 OS=Arabidopsis thaliana GN=TEM1 PE=1 SV=1		RAV-like DNA-binding protein [Glycine max]
Glyma.08G004300	3.12166	4.01949	3.88138	1.53711	1.92976	1.10969	0.00409586	-1.03823	down	Cellular Component: mitochondrion (GO:0005739);; Cellular Component: plasma membrane (GO:0005886);;	--		PREDICTED: uncharacterized protein LOC100804075 isoform X1 [Glycine max]
Glyma.19G132800	63.8141	86.4641	90.6619	36.9219	40.0122	25.6424	0.000587252	-1.03998	down	Molecular Function: calcium ion binding (GO:0005509);; Cellular Component: nucleus (GO:0005634);; Cellular Component: vacuolar membrane (GO:0005774);; Cellular Component: peroxisome (GO:0005777);; Cellular Component: plasma membrane (GO:0005886);; Biological Process: response to cold (GO:0009409);; Biological Process: regulation of flower development (GO:0009909);; Molecular Function: metal ion b…	calcium-binding protein CML36 OS=Arabidopsis thaliana GN=CML36 PE=2 SV=1		PREDICTED: calcium-binding protein CML36 [Glycine max]
Glyma.09G050600	6.79573	8.44877	8.27317	1.66819	3.40869	4.15031	0.0310144	-1.04035	down	Molecular Function: catalase activity (GO:0004096);; Molecular Function: L-glutamate transmembrane transporter activity (GO:0005313);; Molecular Function: protein binding (GO:0005515);; Cellular Component: cell wall (GO:0005618);; Cellular Component: mitochondrion (GO:0005739);; Cellular Component: peroxisome (GO:0005777);; Cellular Component: plasma membrane (GO:0005886);; Biological Process: pr…	Cationic amino acid transporter 5 OS=Arabidopsis thaliana GN=CAT5 PE=1 SV=1		PREDICTED: cationic amino acid transporter 5-like [Glycine max]
Glyma.09G162400	6.65591	9.81253	11.0654	3.62501	4.16614	3.76698	0.00191044	-1.04079	down	Biological Process: metabolic process (GO:0008152);; Molecular Function: transferase activity, transferring hexosyl groups (GO:0016758);;	UDP-glycosyltransferase 708D1 OS=Glycine max GN=UGT708D1 PE=1 SV=1		PREDICTED: UDP-glycosyltransferase 708A6-like [Glycine max]
Glyma.08G296000	2.16108	3.02492	4.43626	1.31418	1.3492	1.25937	0.0197375	-1.04126	down	Molecular Function: calcium ion binding (GO:0005509);; Molecular Function: protein binding (GO:0005515);; Cellular Component: Golgi apparatus (GO:0005794);; Cellular Component: plasma membrane (GO:0005886);; Biological Process: polysaccharide metabolic process (GO:0005976);; Biological Process: nitrogen compound metabolic process (GO:0006807);; Biological Process: response to water deprivation (G…	Protein NRT1/ PTR FAMILY 4.6 OS=Arabidopsis thaliana GN=NPF4.6 PE=1 SV=1		PREDICTED: protein NRT1/ PTR FAMILY 4.6-like [Glycine max]
Glyma.16G053900	5.21897	6.52038	10.9553	2.95032	2.99478	3.34188	0.0205377	-1.04165	down	Molecular Function: core promoter proximal region sequence-specific DNA binding (GO:0000987);; Molecular Function: transcription factor activity, sequence-specific DNA binding (GO:0003700);; Molecular Function: protein binding (GO:0005515);; Cellular Component: nucleus (GO:0005634);; Biological Process: regulation of cell size (GO:0008361);; Biological Process: negative regulation of leaf senesce…	Transcription factor TCP20 OS=Arabidopsis thaliana GN=TCP20 PE=1 SV=1		PREDICTED: transcription factor TCP20-like [Glycine max]
Glyma.18G061800	4.03554	2.47258	4.57325	1.2175	1.54017	1.75652	0.0321369	-1.04166	down	--	Jacalin-related lectin 3 OS=Arabidopsis thaliana GN=JAL3 PE=2 SV=1		hypothetical protein GLYMA_18G061800 [Glycine max]
Glyma.11G013200	82.5328	94.4756	119.839	54.2044	46.3814	22.3891	0.0188155	-1.0428	down	--	--		uncharacterized protein LOC100500211 [Glycine max]
Glyma.18G164100	34.6917	42.5376	52.8239	13.5215	20.0883	20.1543	0.00543532	-1.04382	down	--	1-aminocyclopropane-1-carboxylate oxidase homolog 12 OS=Arabidopsis thaliana GN=At5g59540 PE=2 SV=1		uncharacterized protein LOC100790198 [Glycine max]
Glyma.06G272200	0.626254	1.0171	0.929379	0.340385	0.398263	0.288961	0.0229631	-1.04492	down	--	Long-chain-alcohol oxidase FAO1 OS=Lotus japonicus GN=FAO1 PE=1 SV=1		PREDICTED: long-chain-alcohol oxidase FAO1-like [Glycine max]
Glyma.09G009100	2.79413	2.68178	3.38571	1.59658	1.51601	1.02194	0.00101303	-1.045	down	Biological Process: phosphorelay signal transduction system (GO:0000160);; Biological Process: regulation of response to biotic stimulus (GO:0002831);; Molecular Function: protein serine/threonine kinase activity (GO:0004674);; Molecular Function: protein binding (GO:0005515);; Cellular Component: nucleus (GO:0005634);; Cellular Component: endoplasmic reticulum membrane (GO:0005789);; Biological …	Serine/threonine-protein kinase HT1 OS=Arabidopsis thaliana GN=HT1 PE=1 SV=1		PREDICTED: serine/threonine-protein kinase HT1-like isoform X1 [Glycine max]
Glyma.06G187200	6.12075	6.72935	7.10003	3.07946	2.74262	2.78278	1.55636e-06	-1.04532	down	--	Protein EDS1L OS=Arabidopsis thaliana GN=EDS1 PE=1 SV=1		PREDICTED: protein EDS1L-like [Glycine max]
Glyma.13G165800	18.8252	29.6557	43.2086	10.1398	10.5044	16.8026	0.0274024	-1.04579	down	--	--		PREDICTED: uncharacterized protein LOC100784254 [Glycine max]
Glyma.08G158500	7.21534	8.36133	8.4135	4.3855	3.28862	2.50466	0.000927888	-1.04586	down	Cellular Component: mitochondrion (GO:0005739);;	--		uncharacterized protein LOC100499949 [Glycine max]
Glyma.19G185300	3.62879	6.44749	3.69141	2.30827	1.90435	1.43148	0.00538925	-1.04595	down	--	ACT domain-containing protein ACR10 OS=Arabidopsis thaliana GN=ACR10 PE=2 SV=1		PREDICTED: ACT domain-containing protein ACR10-like [Glycine max]
Glyma.09G066300	2.22141	2.01436	3.52125	0.847374	1.28452	0.834789	0.0360336	-1.0462	down	Molecular Function: protein serine/threonine kinase activity (GO:0004674);; Molecular Function: protein binding (GO:0005515);; Cellular Component: plasma membrane (GO:0005886);; Biological Process: transcription, DNA-templated (GO:0006351);; Biological Process: protein phosphorylation (GO:0006468);; Biological Process: signal transduction (GO:0007165);; Biological Process: epidermis development (…	serine/threonine protein kinase IRE OS=Arabidopsis thaliana GN=IRE PE=2 SV=1		PREDICTED: serine/threonine-protein kinase tricorner-like [Glycine max]
Glyma.08G004400	9.17894	11.3374	12.4944	5.00513	5.19914	3.85	0.000167139	-1.04778	down	Biological Process: MAPK cascade (GO:0000165);; Biological Process: respiratory burst involved in defense response (GO:0002679);; Molecular Function: copper ion binding (GO:0005507);; Cellular Component: extracellular region (GO:0005576);; Cellular Component: cytosol (GO:0005829);; Cellular Component: plasma membrane (GO:0005886);; Biological Process: protein targeting to membrane (GO:0006612);; …	MACPF domain-containing protein At4g24290 OS=Arabidopsis thaliana GN=At4g24290 PE=2 SV=1		PREDICTED: MACPF domain-containing protein At4g24290-like [Glycine max]
Glyma.05G247700	21.8779	30.1731	33.7435	11.6783	13.0922	11.5029	0.000335998	-1.04805	down	Cellular Component: nucleus (GO:0005634);; Biological Process: response to UV-B (GO:0010224);;	UV-B-induced protein At3g17800, chloroplastic OS=Arabidopsis thaliana GN=At3g17800 PE=2 SV=1		PREDICTED: UV-B-induced protein At3g17800, chloroplastic isoform X1 [Glycine max]
Glyma.02G237800	10.3019	14.6135	19.9833	5.95584	5.19822	6.2398	0.00745753	-1.04876	down	Molecular Function: DNA binding (GO:0003677);; Molecular Function: RNA binding (GO:0003723);; Molecular Function: protein binding (GO:0005515);; Cellular Component: nucleus (GO:0005634);; Cellular Component: cytosol (GO:0005829);; Biological Process: vernalization response (GO:0010048);; Biological Process: negative regulation of short-day photoperiodism, flowering (GO:0048577);; Biological Proce…	KH domain-containing protein At2g38610 OS=Arabidopsis thaliana GN=At2g38610 PE=1 SV=1		PREDICTED: KH domain-containing protein At3g08620 isoform X3 [Glycine max]
Glyma.02G311200	6.3987	8.6293	6.64421	3.38845	3.09013	2.81031	3.82295e-08	-1.04886	down	Biological Process: RNA splicing, via endonucleolytic cleavage and ligation (GO:0000394);; Biological Process: respiratory burst involved in defense response (GO:0002679);; Molecular Function: protein serine/threonine kinase activity (GO:0004674);; Molecular Function: non-membrane spanning protein tyrosine kinase activity (GO:0004715);; Molecular Function: protein binding (GO:0005515);; Molecular…	serine/threonine-protein kinase PIX13 OS=Arabidopsis thaliana GN=PIX13 PE=1 SV=2		PREDICTED: serine/threonine-protein kinase NAK [Glycine max]
Glyma.07G257700	34.8323	56.2435	55.9971	24.7356	24.7121	9.31758	0.0291046	-1.0489	down	Cellular Component: cytoplasm (GO:0005737);; Cellular Component: plasma membrane (GO:0005886);; Biological Process: asparagine biosynthetic process (GO:0006529);; Biological Process: response to abiotic stimulus (GO:0009628);; Biological Process: response to auxin (GO:0009733);; Biological Process: response to aluminum ion (GO:0010044);; Molecular Function: ligase activity, forming carbon-nitroge…	Stem-specific protein TSJT1 OS=Nicotiana tabacum GN=TSJT1 PE=2 SV=1		PREDICTED: stem-specific protein TSJT1 [Glycine max]
Glyma.17G112900	26.0223	26.9103	21.1858	9.35712	13.324	8.23145	0.000715054	-1.05	down	Cellular Component: membrane (GO:0016020);; Cellular Component: cytoplasmic vesicle (GO:0016023);; Biological Process: cellular metabolic process (GO:0044237);; Biological Process: primary metabolic process (GO:0044238);; Biological Process: single-organism biosynthetic process (GO:0044711);; Biological Process: response to stimulus (GO:0050896);; Biological Process: organic substance biosyntheti…	Blue copper protein OS=Pisum sativum PE=2 SV=1		PREDICTED: cucumber peeling cupredoxin-like [Glycine max]
Glyma.11G240100	13.9643	17.0181	25.6244	6.62042	7.17178	8.44708	0.0122194	-1.05002	down	--	--		PREDICTED: TLD domain-containing protein 2-like [Glycine max]
Glyma.10G212900	11.6689	18.8297	14.2689	9.31226	4.67376	6.26094	0.00454323	-1.05062	down	Molecular Function: translation elongation factor activity (GO:0003746);; Molecular Function: GTPase activity (GO:0003924);; Molecular Function: calmodulin binding (GO:0005516);; Molecular Function: GTP binding (GO:0005525);; Cellular Component: nucleolus (GO:0005730);; Cellular Component: cytoplasm (GO:0005737);; Cellular Component: mitochondrion (GO:0005739);; Cellular Component: vacuole (GO:00…	Elongation factor 1-alpha OS=Glycine max GN=TEFS1 PE=3 SV=2		PREDICTED: elongation factor 1-alpha-like isoform X1 [Glycine max]
Glyma.14G068000	10.0681	10.3887	12.7108	4.02299	6.2596	3.36797	0.00734452	-1.05079	down	Molecular Function: structural constituent of cell wall (GO:0005199);; Cellular Component: extracellular region (GO:0005576);; Cellular Component: cytosol (GO:0005829);; Biological Process: syncytium formation (GO:0006949);; Cellular Component: plant-type cell wall (GO:0009505);; Cellular Component: plasmodesma (GO:0009506);; Cellular Component: chloroplast (GO:0009507);; Biological Process: plan…	Expansin-A4 OS=Arabidopsis thaliana GN=EXPA4 PE=1 SV=1		PREDICTED: expansin-A6 [Glycine max]
Glyma.05G068000	32.9032	42.187	51.7885	14.293	21.8059	16.3733	0.00361055	-1.05085	down	--	Beta-amylase 3, chloroplastic OS=Arabidopsis thaliana GN=BAM3 PE=1 SV=3		PREDICTED: beta-amylase 3, chloroplastic [Glycine max]
Glyma.08G123400	1.33447	2.03096	2.48011	1.24952	0.67277	0.771081	0.0301379	-1.05089	down	--	--		hypothetical protein GLYMA_08G123400, partial [Glycine max]
Glyma.17G145400	7.25652	6.01924	6.96554	3.4996	2.90323	2.15114	0.00133907	-1.05244	down	Biological Process: respiratory burst involved in defense response (GO:0002679);; Molecular Function: DNA binding (GO:0003677);; Molecular Function: transcription factor activity, sequence-specific DNA binding (GO:0003700);; Molecular Function: protein binding (GO:0005515);; Cellular Component: nucleus (GO:0005634);; Biological Process: toxin catabolic process (GO:0009407);; Biological Process: r…	Ethylene-responsive transcription factor 1A OS=Arabidopsis thaliana GN=ERF1A PE=1 SV=2		PREDICTED: ethylene-responsive transcription factor 1A-like [Glycine max]
Glyma.18G123800	15.0188	19.0471	22.8599	7.28845	8.84538	7.76715	0.000712395	-1.05249	down	Biological Process: RNA splicing, via endonucleolytic cleavage and ligation (GO:0000394);; Biological Process: respiratory burst involved in defense response (GO:0002679);; Molecular Function: protein serine/threonine kinase activity (GO:0004674);; Molecular Function: non-membrane spanning protein tyrosine kinase activity (GO:0004715);; Molecular Function: protein binding (GO:0005515);; Molecular…	serine/threonine-protein kinase PBL3 OS=Arabidopsis thaliana GN=PBL3 PE=1 SV=1		hypothetical protein GLYMA_18G123800 [Glycine max]
Glyma.03G250800	3.31085	6.36481	6.03903	1.8849	1.74583	2.53234	0.0156957	-1.05252	down	Molecular Function: threonine aldolase activity (GO:0004793);; Biological Process: cellular amino acid metabolic process (GO:0006520);; Molecular Function: pyridoxal phosphate binding (GO:0030170);;	low-specificity L-threonine aldolase 1 OS=Arabidopsis thaliana GN=THA1 PE=1 SV=1		PREDICTED: low-specificity L-threonine aldolase 1 isoform X2 [Glycine max]
Glyma.19G100000	3.56398	5.26235	4.82968	2.11423	2.01936	1.5547	0.00144447	-1.05307	down	--	GEM-like protein 5 OS=Arabidopsis thaliana GN=At5g13200 PE=1 SV=1		GEM-like protein 5 [Glycine soja]
Glyma.16G158100	11.0261	17.3804	16.4176	8.03062	6.01068	4.80632	0.000965848	-1.05308	down	Molecular Function: protein binding (GO:0005515);; Biological Process: tryptophan catabolic process (GO:0006569);; Biological Process: toxin catabolic process (GO:0009407);; Cellular Component: phragmoplast (GO:0009524);; Biological Process: indoleacetic acid biosynthetic process (GO:0009684);; Biological Process: salicylic acid metabolic process (GO:0009696);; Biological Process: anthocyanin-con…	UDP-glycosyltransferase 74G1 OS=Stevia rebaudiana GN=UGT74G1 PE=1 SV=1		PREDICTED: UDP-glycosyltransferase 74G1-like [Glycine max]
Glyma.19G225500	72.4163	80.8453	134.263	41.3559	47.274	30.3676	0.0102295	-1.05357	down	Molecular Function: aspartic-type endopeptidase activity (GO:0004190);; Cellular Component: extracellular region (GO:0005576);; Cellular Component: vacuole (GO:0005773);; Cellular Component: cytosol (GO:0005829);; Biological Process: glycolytic process (GO:0006096);; Biological Process: proteolysis (GO:0006508);; Biological Process: protein targeting to vacuole (GO:0006623);; Biological Process: …	Aspartic proteinase OS=Oryza sativa subsp. japonica GN=RAP PE=2 SV=2		aspartic proteinase 2 [Glycine max]
Glyma.08G073300	0.76788	0.783723	0.958702	0.301408	0.213838	0.337914	0.0235119	-1.05468	down	--	Protein LNK1 OS=Arabidopsis thaliana GN=LNK1 PE=1 SV=1		PREDICTED: uncharacterized protein LOC100800895 [Glycine max]
Glyma.15G141600	209.216	182.871	265.825	52.305	118.631	90.6264	0.0221508	-1.05468	down	--	--		uncharacterized protein LOC100305676 [Glycine max]
Glyma.18G071000	26.1168	31.3543	36.1742	14.1475	11.8888	13.8417	5.4423e-05	-1.05537	down	Molecular Function: transcription factor activity, sequence-specific DNA binding (GO:0003700);; Cellular Component: nucleus (GO:0005634);; Biological Process: response to stress (GO:0006950);; Biological Process: cell communication (GO:0007154);; Biological Process: response to abiotic stimulus (GO:0009628);; Biological Process: response to hormone (GO:0009725);; Biological Process: somatic embry…	Nuclear transcription factor Y subunit A-1 OS=Arabidopsis thaliana GN=NFYA1 PE=2 SV=1		PREDICTED: nuclear transcription factor Y subunit A-1-like [Glycine max]
Glyma.07G095900	6.63973	8.91406	8.40686	2.89624	2.88248	4.40125	0.000287844	-1.0555	down	Molecular Function: calmodulin-dependent protein kinase activity (GO:0004683);; Molecular Function: calmodulin binding (GO:0005516);; Cellular Component: plasma membrane (GO:0005886);; Biological Process: cellular aromatic compound metabolic process (GO:0006725);; Biological Process: ion transport (GO:0006811);; Biological Process: response to cold (GO:0009409);; Cellular Component: plasmodesma (…	LEAF RUST 10 DISEASE-RESISTANCE LOCUS RECEPTOR-LIKE PROTEIN KINASE-like 1.2 OS=Arabidopsis thaliana GN=LRK10L-1.2 PE=2 SV=3		PREDICTED: serine/threonine-protein kinase At1g18390 isoform X1 [Glycine max]
Glyma.16G026400	24.0857	24.4976	24.5261	9.28889	14.4496	5.82596	0.0122194	-1.05581	down	--	WRKY transcription factor 41 OS=Arabidopsis thaliana GN=WRKY41 PE=2 SV=2	GmWRKY60	Putative WRKY transcription factor 46 [Glycine soja]
Glyma.17G057800	17.1874	20.3216	12.5539	8.71894	7.87097	3.91292	0.00893235	-1.05597	down	Biological Process: respiratory burst involved in defense response (GO:0002679);; Molecular Function: calcium-transporting ATPase activity (GO:0005388);; Molecular Function: calmodulin binding (GO:0005516);; Molecular Function: ATP binding (GO:0005524);; Cellular Component: endoplasmic reticulum membrane (GO:0005789);; Cellular Component: Golgi apparatus (GO:0005794);; Cellular Component: plasma …	Calcium-transporting ATPase 8, plasma membrane-type OS=Arabidopsis thaliana GN=ACA8 PE=1 SV=1		hypothetical protein GLYMA_17G057800 [Glycine max]
Glyma.07G065800	13.7925	22.1614	22.284	9.28631	7.6039	7.45577	0.000675228	-1.05609	down	--	Heavy metal-associated isoprenylated plant protein 39 OS=Arabidopsis thaliana GN=HIPP39 PE=2 SV=1		hypothetical protein GLYMA_07G065800 [Glycine max]
Glyma.01G008400	6.39845	7.38089	10.9729	3.05434	3.16057	3.8311	0.00861967	-1.05644	down	Molecular Function: iron ion binding (GO:0005506);; Biological Process: response to stress (GO:0006950);; Biological Process: response to abiotic stimulus (GO:0009628);; Biological Process: flavonoid biosynthetic process (GO:0009813);; Biological Process: response to organic substance (GO:0010033);; Biological Process: response to inorganic substance (GO:0010035);; Molecular Function: oxidoreduct…	2-oxoglutarate-dependent dioxygenase At3g50210 OS=Arabidopsis thaliana GN=At3g50210 PE=2 SV=1		PREDICTED: iron/ascorbate oxidoreductase DDB_G0283291-like isoform X1 [Glycine max]
Glyma.16G065700	2.38231	3.86553	3.55876	1.27525	1.43275	0.966424	0.000752136	-1.05655	down	Molecular Function: protein kinase activity (GO:0004672);; Molecular Function: protein binding (GO:0005515);; Cellular Component: plasma membrane (GO:0005886);; Biological Process: polysaccharide metabolic process (GO:0005976);; Biological Process: epidermis development (GO:0008544);; Biological Process: response to bacterium (GO:0009617);; Biological Process: response to abiotic stimulus (GO:000…	MDIS1-interacting receptor like kinase 2 OS=Arabidopsis thaliana GN=MIK2 PE=1 SV=3		PREDICTED: LRR receptor-like serine/threonine-protein kinase At4g08850 [Glycine max]
Glyma.18G210000	4.45592	6.33327	4.4869	1.98211	2.70722	1.40063	0.0138522	-1.05707	down	Biological Process: signal transduction (GO:0007165);; Cellular Component: chloroplast (GO:0009507);; Biological Process: response to endogenous stimulus (GO:0009719);; Biological Process: response to salicylic acid (GO:0009751);; Biological Process: aromatic compound biosynthetic process (GO:0019438);; Biological Process: cellular response to stress (GO:0033554);; Biological Process: indole-cont…	Protein LURP-one-related 15 OS=Arabidopsis thaliana GN=At5g01750 PE=1 SV=1		hypothetical protein GLYMA_18G210000 [Glycine max]
Glyma.15G172500	11.5807	12.9844	13.7053	5.10522	5.88505	3.57501	0.000190285	-1.05754	down	Molecular Function: protein serine/threonine phosphatase activity (GO:0004722);; Molecular Function: protein binding (GO:0005515);; Cellular Component: nucleus (GO:0005634);; Cellular Component: Golgi apparatus (GO:0005794);; Cellular Component: cytosol (GO:0005829);; Biological Process: negative regulation of protein kinase activity (GO:0006469);; Biological Process: protein dephosphorylation (G…	protein phosphatase 2C 6 OS=Oryza sativa subsp. japonica GN=Os01g0583100 PE=1 SV=1		PREDICTED: protein phosphatase 2C 50 isoform X1 [Glycine max]
Glyma.01G137500	2.35662	3.56814	3.27497	1.31383	1.59205	0.704716	0.030822	-1.05807	down	Cellular Component: mitochondrion (GO:0005739);; Biological Process: response to auxin (GO:0009733);; Biological Process: systemic acquired resistance, salicylic acid mediated signaling pathway (GO:0009862);; Biological Process: positive regulation of leaf senescence (GO:1900057);;	Auxin-responsive protein SAUR36 OS=Arabidopsis thaliana GN=SAUR36 PE=2 SV=1		PREDICTED: auxin-responsive protein SAUR36-like [Glycine max]
Glyma.05G180500	2.50134	2.91303	2.87609	1.54954	1.16858	0.750677	0.00542389	-1.05814	down	--	--		PREDICTED: 2,3-bisphosphoglycerate-dependent phosphoglycerate mutase-like [Glycine max]
Glyma.13G054400	37.3211	34.6298	46.6939	17.1872	17.3625	15.9704	8.25679e-05	-1.05847	down	Molecular Function: protein serine/threonine kinase activity (GO:0004674);; Molecular Function: ATP binding (GO:0005524);; Biological Process: protein phosphorylation (GO:0006468);;	Receptor-like protein kinase FERONIA OS=Arabidopsis thaliana GN=FER PE=1 SV=1		hypothetical protein GLYMA_13G054400 [Glycine max]
Glyma.13G156500	6.23135	8.66681	5.5423	3.37857	2.81987	1.63372	0.00360305	-1.05925	down	Biological Process: mitotic cell cycle (GO:0000278);; Biological Process: mRNA splicing, via spliceosome (GO:0000398);; Molecular Function: RNA binding (GO:0003723);; Molecular Function: double-stranded RNA binding (GO:0003725);; Molecular Function: helicase activity (GO:0004386);; Molecular Function: ribonuclease III activity (GO:0004525);; Molecular Function: protein binding (GO:0005515);; Cell…	Dicer-like protein 4 OS=Arabidopsis thaliana GN=DCL4 PE=1 SV=2		PREDICTED: dicer-like protein 4 isoform X1 [Glycine max]
Glyma.16G136600	12.6345	15.2671	14.0382	5.71508	8.13554	3.4551	0.00776156	-1.05929	down	Molecular Function: protein binding (GO:0005515);; Biological Process: defense response (GO:0006952);; Biological Process: signal transduction (GO:0007165);; Cellular Component: plasmodesma (GO:0009506);; Cellular Component: intracellular membrane-bounded organelle (GO:0043231);; Molecular Function: ADP binding (GO:0043531);; Cellular Component: cytoplasmic part (GO:0044444);; Biological Process:…	TMV resistance protein N OS=Nicotiana glutinosa GN=N PE=1 SV=1		PREDICTED: protein SUPPRESSOR OF npr1-1, CONSTITUTIVE 1 [Glycine max]
Glyma.14G123900	1.2481	1.85166	2.11607	0.730731	0.747078	0.516393	0.0456639	-1.05976	down	Biological Process: respiratory burst involved in defense response (GO:0002679);; Molecular Function: DNA binding (GO:0003677);; Molecular Function: transcription factor activity, sequence-specific DNA binding (GO:0003700);; Molecular Function: binding (GO:0005488);; Molecular Function: protein binding (GO:0005515);; Cellular Component: nucleolus (GO:0005730);; Cellular Component: cytoplasm (GO:0…	Ethylene-responsive transcription factor CRF4 OS=Arabidopsis thaliana GN=CRF4 PE=1 SV=2		PREDICTED: ethylene-responsive transcription factor CRF1-like [Glycine max]
Glyma.13G076800	12.4194	13.7607	16.4506	7.08814	5.40611	5.67323	4.70943e-05	-1.0602	down	Molecular Function: DNA binding (GO:0003677);; Molecular Function: transcription factor activity, sequence-specific DNA binding (GO:0003700);; Cellular Component: nucleus (GO:0005634);; Biological Process: regulation of transcription, DNA-templated (GO:0006355);; Biological Process: response to ethylene (GO:0009723);; Biological Process: defense response to bacterium (GO:0042742);;	Protein ETHYLENE INSENSITIVE 3 OS=Arabidopsis thaliana GN=EIN3 PE=1 SV=1		PREDICTED: ETHYLENE INSENSITIVE 3-like 1 protein [Glycine max]
Glyma.09G066500	13.2792	15.6593	31.3061	7.59709	8.88417	7.91956	0.0260083	-1.06072	down	Molecular Function: protein serine/threonine phosphatase activity (GO:0004722);; Molecular Function: protein binding (GO:0005515);; Cellular Component: nucleus (GO:0005634);; Cellular Component: Golgi apparatus (GO:0005794);; Cellular Component: cytosol (GO:0005829);; Biological Process: negative regulation of protein kinase activity (GO:0006469);; Biological Process: protein dephosphorylation (G…	protein phosphatase 2C 6 OS=Oryza sativa subsp. japonica GN=Os01g0583100 PE=1 SV=1		PREDICTED: protein phosphatase 2C 53 [Glycine max]
Glyma.02G037100	3.36203	6.51886	5.67441	2.04624	2.26961	1.77593	0.00353477	-1.06097	down	Molecular Function: protein serine/threonine kinase activity (GO:0004674);; Molecular Function: calmodulin binding (GO:0005516);; Molecular Function: ATP binding (GO:0005524);; Cellular Component: extracellular region (GO:0005576);; Cellular Component: plasma membrane (GO:0005886);; Biological Process: protein folding (GO:0006457);; Biological Process: ion transport (GO:0006811);; Biological Proc…	Cysteine-rich receptor-like protein kinase 2 OS=Arabidopsis thaliana GN=CRK2 PE=2 SV=1		PREDICTED: protein kinase family protein isoform X1 [Glycine max]
Glyma.06G032200	5.53357	7.768	7.40264	3.3557	3.21573	2.23574	0.000275179	-1.06181	down	--	DUF21 domain-containing protein At1g47330 OS=Arabidopsis thaliana GN=CBSDUF7 PE=1 SV=1		PREDICTED: DUF21 domain-containing protein At1g47330-like [Glycine max]
Glyma.U027900	4.67787	10.458	9.2187	3.69168	2.92251	3.19239	0.00801476	-1.06195	down	Cellular Component: mitochondrion (GO:0005739);; Cellular Component: Golgi apparatus (GO:0005794);; Cellular Component: trans-Golgi network (GO:0005802);; Cellular Component: plasma membrane (GO:0005886);; Biological Process: protein targeting to membrane (GO:0006612);; Biological Process: membrane fusion (GO:0006944);; Biological Process: response to ethylene (GO:0009723);; Biological Process: r…	Phosphatidylinositol:ceramide inositolphosphotransferase 1 OS=Arabidopsis thaliana GN=IPCS1 PE=2 SV=1		PREDICTED: phosphatidylinositol:ceramide inositolphosphotransferase 1-like [Glycine max]
Glyma.11G075500	27.4602	32.4289	57.4351	23.3656	11.9947	12.1367	0.0289216	-1.06294	down	Cellular Component: chromatin (GO:0000785);; Cellular Component: nucleosome (GO:0000786);; Molecular Function: DNA binding (GO:0003677);; Cellular Component: nucleus (GO:0005634);; Biological Process: nucleosome assembly (GO:0006334);; Biological Process: cellular macromolecule metabolic process (GO:0044260);; Biological Process: nucleic acid metabolic process (GO:0090304);;	Histone H1 OS=Solanum pennellii PE=2 SV=1		PREDICTED: histone H1 [Glycine max]
Glyma.02G078500	13.1816	29.5544	18.763	7.70272	5.34636	10.5843	0.0139874	-1.064	down	--	choline kinase 2 OS=Arabidopsis thaliana GN=At1g74320 PE=2 SV=1		GmCK1p [Glycine max]
Glyma.05G055600	8.56556	8.70242	8.43578	4.4193	3.72245	2.76276	2.22899e-05	-1.06448	down	--	Hsp70-Hsp90 organizing protein 1 OS=Glycine max GN=HOP1 PE=1 SV=2		PREDICTED: hsp70-Hsp90 organizing protein 1-like [Glycine max]
Glyma.09G215900	2.19734	3.06956	2.49121	1.17872	1.0833	0.916614	0.00102358	-1.06601	down	--	--		hypothetical protein glysoja_006262 [Glycine soja]
Glyma.08G015800	1.71218	3.0308	3.07076	1.51235	0.770835	0.782925	0.0303568	-1.06633	down	--	Uncharacterized protein At1g76660 OS=Arabidopsis thaliana GN=At1g76660 PE=2 SV=1		PREDICTED: uncharacterized protein LOC100814955 [Glycine max]
Glyma.13G106800	5.68425	7.34074	8.59467	3.92135	2.73953	2.39992	0.000965848	-1.06636	down	Molecular Function: protein serine/threonine phosphatase activity (GO:0004722);; Molecular Function: protein binding (GO:0005515);; Cellular Component: nucleus (GO:0005634);; Cellular Component: Golgi apparatus (GO:0005794);; Cellular Component: cytosol (GO:0005829);; Biological Process: negative regulation of protein kinase activity (GO:0006469);; Biological Process: protein dephosphorylation (G…	Protein phosphatase 2C 56 OS=Arabidopsis thaliana GN=ABI1 PE=1 SV=2		PREDICTED: protein phosphatase 2C 77-like [Glycine max]
Glyma.09G097200	1.62984	3.09712	2.70876	1.23602	0.82955	0.909014	0.0101967	-1.06641	down	--	--		PREDICTED: uncharacterized protein LOC100805698 [Glycine max]
Glyma.19G166900	10.6733	15.5181	17.541	6.46918	5.67039	5.9936	0.000374019	-1.06657	down	--	BRCA1-associated RING domain protein 1 OS=Arabidopsis thaliana GN=BARD1 PE=1 SV=1		PREDICTED: uncharacterized protein LOC100306420 isoform X1 [Glycine max]
Glyma.13G244600	3.29778	4.73164	4.28251	2.16018	1.42445	1.86699	0.000832572	-1.06686	down	Cellular Component: mitochondrion (GO:0005739);; Cellular Component: early endosome (GO:0005769);; Cellular Component: Golgi apparatus (GO:0005794);; Cellular Component: trans-Golgi network (GO:0005802);; Cellular Component: cytosol (GO:0005829);; Cellular Component: plasma membrane (GO:0005886);; Biological Process: receptor-mediated endocytosis (GO:0006898);; Biological Process: membrane fusion…	Secretory carrier-associated membrane protein OS=Pisum sativum GN=PSAM2 PE=2 SV=1		hypothetical protein GLYMA_13G244600 [Glycine max]
Glyma.04G065900	4.66845	6.51569	8.35734	2.55247	2.66182	2.3874	0.00334472	-1.06693	down	Molecular Function: protein kinase activity (GO:0004672);; Molecular Function: ATP binding (GO:0005524);; Biological Process: protein phosphorylation (GO:0006468);; Biological Process: defense response (GO:0006952);; Biological Process: organelle organization (GO:0006996);; Biological Process: cell cycle (GO:0007049);; Cellular Component: chloroplast (GO:0009507);; Biological Process: response to…	E3 ubiquitin-protein ligase KEG OS=Arabidopsis thaliana GN=KEG PE=1 SV=2		PREDICTED: E3 ubiquitin-protein ligase KEG-like [Glycine max]
Glyma.06G239900	30.2732	37.9572	26.5564	15.6796	14.1222	9.94498	1.44211e-05	-1.06774	down	Molecular Function: catalytic activity (GO:0003824);; Molecular Function: binding (GO:0005488);; Molecular Function: copper ion binding (GO:0005507);; Cellular Component: vacuole (GO:0005773);; Molecular Function: electron carrier activity (GO:0009055);; Cellular Component: chloroplast (GO:0009507);; Cellular Component: aleurone grain membrane (GO:0032578);; Biological Process: cellular metabolic…	Early nodulin-like protein 2 OS=Arabidopsis thaliana GN=At4g27520 PE=1 SV=1		uncharacterized protein LOC100795901 precursor [Glycine max]
Glyma.16G063200	10.3465	14.7411	12.8457	6.80976	5.1456	3.7463	0.000410284	-1.06781	down	Molecular Function: glucose-6-phosphate dehydrogenase activity (GO:0004345);; Cellular Component: cytosol (GO:0005829);; Biological Process: chromatin assembly or disassembly (GO:0006333);; Biological Process: pentose-phosphate shunt, oxidative branch (GO:0009051);; Cellular Component: chloroplast (GO:0009507);; Biological Process: response to cadmium ion (GO:0046686);; Molecular Function: NADP b…	Glucose-6-phosphate 1-dehydrogenase, cytoplasmic isoform OS=Medicago sativa PE=2 SV=1		PREDICTED: glucose-6-phosphate 1-dehydrogenase, cytoplasmic isoform [Glycine max]
Glyma.03G157400	4.39395	8.61393	8.35583	3.58333	3.11137	1.85965	0.0140443	-1.06804	down	Molecular Function: nucleic acid binding (GO:0003676);; Molecular Function: transcription factor activity, sequence-specific DNA binding (GO:0003700);; Cellular Component: intracellular (GO:0005622);; Cellular Component: nucleus (GO:0005634);; Biological Process: regulation of transcription, DNA-templated (GO:0006355);; Biological Process: iron ion transport (GO:0006826);; Molecular Function: zin…	Zinc finger protein MAGPIE OS=Arabidopsis thaliana GN=MGP PE=1 SV=1		hypothetical protein GLYMA_03G157400 [Glycine max]
Glyma.09G160400	10.1887	9.13415	13.49	3.93708	3.08876	6.07472	0.0151535	-1.06823	down	Biological Process: carbohydrate metabolic process (GO:0005975);; Cellular Component: plant-type cell wall (GO:0009505);; Biological Process: positive regulation of flower development (GO:0009911);; Biological Process: leaf morphogenesis (GO:0009965);; Cellular Component: cytoplasmic vesicle (GO:0016023);; Biological Process: secretion by cell (GO:0032940);; Molecular Function: raffinose alpha-ga…	Alpha-galactosidase OS=Cyamopsis tetragonoloba PE=1 SV=1		hypothetical protein GLYMA_09G160400 [Glycine max]
Glyma.07G132900	18.976	16.9757	24.4059	9.60205	8.27881	8.72047	0.000497517	-1.06987	down	Molecular Function: protein binding (GO:0005515);; Cellular Component: nucleus (GO:0005634);; Cellular Component: endoplasmic reticulum (GO:0005783);; Cellular Component: cytosol (GO:0005829);; Biological Process: ER to Golgi vesicle-mediated transport (GO:0006888);; Molecular Function: oxysterol binding (GO:0008142);; Biological Process: steroid metabolic process (GO:0008202);; Biological Proces…	Oxysterol-binding protein-related protein 3A OS=Arabidopsis thaliana GN=ORP3A PE=1 SV=1		PREDICTED: oxysterol-binding protein-related protein 3A-like [Glycine max]
Glyma.08G157400	9.88118	13.813	16.6	4.80313	4.35913	6.92131	0.00683308	-1.07035	down	Cellular Component: 1,3-beta-D-glucan synthase complex (GO:0000148);; Molecular Function: 1,3-beta-D-glucan synthase activity (GO:0003843);; Cellular Component: Golgi apparatus (GO:0005794);; Biological Process: (1->3)-beta-D-glucan biosynthetic process (GO:0006075);; Biological Process: protein targeting to membrane (GO:0006612);; Biological Process: nucleotide transport (GO:0006862);; Biologica…	Callose synthase 2 OS=Arabidopsis thaliana GN=CALS2 PE=2 SV=3		PREDICTED: callose synthase 2 isoform X1 [Glycine max]
Glyma.04G079600	64.1227	53.7116	59.6161	23.4526	34.983	10.9663	0.0288109	-1.07173	down	Cellular Component: extracellular region (GO:0005576);; Cellular Component: endosome (GO:0005768);; Cellular Component: Golgi apparatus (GO:0005794);; Cellular Component: trans-Golgi network (GO:0005802);; Biological Process: response to desiccation (GO:0009269);; Biological Process: response to cold (GO:0009409);; Biological Process: response to salt stress (GO:0009651);; Biological Process: res…	BURP domain protein RD22 OS=Arabidopsis thaliana GN=RD22 PE=2 SV=1	RD22	PREDICTED: dehydration-responsive protein RD22 [Glycine max]
Glyma.20G200500	5.39712	7.79464	7.58669	2.83921	3.42933	2.20556	0.00238052	-1.07186	down	Molecular Function: transcription factor activity, sequence-specific DNA binding (GO:0003700);; Molecular Function: protein binding (GO:0005515);; Cellular Component: nucleus (GO:0005634);; Biological Process: glycolytic process (GO:0006096);; Biological Process: regulation of transcription, DNA-templated (GO:0006355);; Biological Process: tryptophan metabolic process (GO:0006568);; Biological Pr…	DELLA protein GAI1 OS=Vitis vinifera GN=GAI1 PE=2 SV=1		PREDICTED: DELLA protein GAI1-like [Glycine max]
Glyma.05G222000	5.34376	3.6054	7.43701	1.56107	1.8155	2.92802	0.0477738	-1.07208	down	--	Galacturonokinase OS=Arabidopsis thaliana GN=GALAK PE=1 SV=1		PREDICTED: galacturonokinase-like [Glycine max]
Glyma.13G289600	2.69181	3.12147	4.34918	0.97093	1.72227	1.25049	0.0279596	-1.07245	down	Molecular Function: iron ion binding (GO:0005506);; Molecular Function: protein binding (GO:0005515);; Cellular Component: Golgi stack (GO:0005795);; Cellular Component: plasma membrane (GO:0005886);; Biological Process: protein folding (GO:0006457);; Biological Process: response to stress (GO:0006950);; Molecular Function: electron carrier activity (GO:0009055);; Cellular Component: chloroplast …	Chaperone protein dnaJ 10 OS=Arabidopsis thaliana GN=ATJ10 PE=2 SV=2		Chaperone protein DnaJ [Glycine soja]
Glyma.19G095400	8.3705	7.75272	11.1493	2.29999	3.98018	4.08227	0.0101815	-1.07291	down	Cellular Component: chloroplast (GO:0009507);; Molecular Function: amino acid binding (GO:0016597);; Biological Process: dolichol biosynthetic process (GO:0019408);;	ACT domain-containing protein ACR6 OS=Arabidopsis thaliana GN=ACR6 PE=2 SV=1		PREDICTED: ACT domain-containing protein ACR6-like [Glycine max]
Glyma.10G283900	25.1957	31.0431	53.2856	12.1415	17.0068	14.3846	0.0175606	-1.07326	down	Molecular Function: zinc ion binding (GO:0008270);;	--		PREDICTED: uncharacterized protein LOC100527474 isoform X1 [Glycine max]
Glyma.11G092000	10.245	15.3739	18.7769	6.25631	5.65703	6.21731	0.00263591	-1.07514	down	Molecular Function: transcription factor activity, sequence-specific DNA binding (GO:0003700);; Molecular Function: protein binding (GO:0005515);; Cellular Component: nucleus (GO:0005634);; Biological Process: regulation of transcription, DNA-templated (GO:0006355);; Biological Process: tryptophan metabolic process (GO:0006568);; Biological Process: response to stress (GO:0006950);; Biological Pr…	Scarecrow-like protein 4 OS=Arabidopsis thaliana GN=SCL4 PE=2 SV=1		hypothetical protein GLYMA_11G0920001, partial [Glycine max]
Glyma.13G178200	1.45653	3.22011	4.07548	0.999053	1.18222	1.15255	0.0349832	-1.07685	down	--	Protein SMG7L OS=Arabidopsis thaliana GN=SMG7L PE=2 SV=1		PREDICTED: protein SMG7L-like isoform X1 [Glycine max]
Glyma.05G150700	1.25843	0.963536	1.07475	0.436758	0.528778	0.281079	0.0367742	-1.07757	down	Molecular Function: protein binding (GO:0005515);; Biological Process: carbohydrate metabolic process (GO:0005975);; Biological Process: defense response (GO:0006952);; Biological Process: toxin catabolic process (GO:0009407);; Cellular Component: phragmoplast (GO:0009524);; Biological Process: salicylic acid metabolic process (GO:0009696);; Biological Process: anthocyanin-containing compound bio…	Crocetin glucosyltransferase, chloroplastic OS=Gardenia jasminoides GN=UGT75L6 PE=1 SV=1		PREDICTED: crocetin glucosyltransferase, chloroplastic-like [Glycine max]
Glyma.06G259400	5.0157	4.5156	4.24126	1.81666	3.00769	0.859205	0.0219039	-1.07834	down	Molecular Function: binding (GO:0005488);; Biological Process: defense response (GO:0006952);; Biological Process: signal transduction (GO:0007165);; Cellular Component: plasmodesma (GO:0009506);; Cellular Component: intracellular membrane-bounded organelle (GO:0043231);; Molecular Function: ADP binding (GO:0043531);; Cellular Component: cytoplasmic part (GO:0044444);; Biological Process: innate …	TMV resistance protein N OS=Nicotiana glutinosa GN=N PE=1 SV=1		hypothetical protein GLYMA_06G259400 [Glycine max]
Glyma.01G005000	10.7141	18.7616	21.806	8.96192	7.7861	2.94309	0.0435845	-1.07897	down	Biological Process: respiratory burst involved in defense response (GO:0002679);; Molecular Function: DNA binding (GO:0003677);; Molecular Function: RNA binding (GO:0003723);; Cellular Component: nucleus (GO:0005634);; Cellular Component: cytoplasm (GO:0005737);; Cellular Component: plasma membrane (GO:0005886);; Biological Process: regulation of transcription, DNA-templated (GO:0006355);; Biolog…	Zinc finger CCCH domain-containing protein 20 OS=Arabidopsis thaliana GN=At2g19810 PE=2 SV=1		PREDICTED: zinc finger CCCH domain-containing protein 20 [Glycine max]
Glyma.11G152500	2.03993	2.92701	2.78741	1.32349	1.01483	0.839367	0.000764763	-1.07934	down	Molecular Function: protein binding (GO:0005515);; Cellular Component: nucleus (GO:0005634);; Cellular Component: cytoplasm (GO:0005737);; Biological Process: cellular protein modification process (GO:0006464);; Biological Process: signal transduction (GO:0007165);; Biological Process: defense response, incompatible interaction (GO:0009814);; Biological Process: regulation of abscisic acid biosyn…	U-box domain-containing protein 43 OS=Arabidopsis thaliana GN=PUB43 PE=2 SV=1		PREDICTED: U-box domain-containing protein 44-like [Glycine max]
Glyma.11G238400	23.7851	23.1918	40.2992	10.1072	11.5946	13.4686	0.00789898	-1.07951	down	--	Sulfate transporter 2.1 OS=Arabidopsis thaliana GN=SULTR2;1 PE=2 SV=1		PREDICTED: sulfate transporter 2.1-like [Glycine max]
Glyma.10G162300	5.46551	6.98923	6.30563	2.92458	2.70479	2.23144	2.78278e-06	-1.08032	down	--	Transcription factor UNE12 OS=Arabidopsis thaliana GN=UNE12 PE=2 SV=2		PREDICTED: transcription factor UNE12-like isoform X2 [Glycine max]
Glyma.15G063400	15.0058	12.3687	13.7575	5.68998	7.36106	3.87772	0.00380222	-1.08081	down	--	Putative 4-hydroxy-4-methyl-2-oxoglutarate aldolase 3 OS=Arabidopsis thaliana GN=At5g56260 PE=1 SV=1		PREDICTED: uncharacterized protein LOC100500019 isoform X1 [Glycine max]
Glyma.13G035100	5.41018	6.64335	5.78244	1.97179	3.29339	1.78873	0.00748262	-1.08182	down	Biological Process: developmental process involved in reproduction (GO:0003006);; Molecular Function: calcium ion binding (GO:0005509);; Molecular Function: protein binding (GO:0005515);; Biological Process: trichome branching (GO:0010091);; Biological Process: response to chemical (GO:0042221);; Cellular Component: intracellular membrane-bounded organelle (GO:0043231);; Cellular Component: cytop…	calcium-binding protein CML44 OS=Arabidopsis thaliana GN=CML44 PE=2 SV=2		PREDICTED: calcium-binding protein CML44 [Glycine max]
Glyma.09G016400	31.3276	32.6865	15.3696	9.8879	11.6064	9.6569	0.00388614	-1.08264	down	Biological Process: metal ion transport (GO:0030001);; Molecular Function: metal ion binding (GO:0046872);;	Heavy metal-associated isoprenylated plant protein 47 OS=Arabidopsis thaliana GN=HIPP47 PE=3 SV=1		PREDICTED: uncharacterized protein LOC100776617 [Glycine max]
Glyma.12G170500	9.75103	7.96973	8.83277	2.68974	4.77613	3.45562	0.000438386	-1.08314	down	Molecular Function: inward rectifier potassium channel activity (GO:0005242);; Molecular Function: voltage-gated potassium channel activity (GO:0005249);; Cellular Component: endoplasmic reticulum (GO:0005783);; Cellular Component: plasma membrane (GO:0005886);; Biological Process: potassium ion transport (GO:0006813);; Biological Process: response to stress (GO:0006950);; Cellular Component: pla…	Potassium channel AKT2/3 OS=Arabidopsis thaliana GN=AKT2 PE=1 SV=1		PREDICTED: potassium channel AKT2/3-like isoform X1 [Glycine max]
Glyma.U025900	18.6405	18.8702	16.745	7.5887	8.03827	7.16521	3.94512e-09	-1.08315	down	Biological Process: response to molecule of bacterial origin (GO:0002237);; Molecular Function: protein serine/threonine phosphatase activity (GO:0004722);; Cellular Component: nucleus (GO:0005634);; Cellular Component: mitochondrion (GO:0005739);; Cellular Component: plasma membrane (GO:0005886);; Biological Process: protein dephosphorylation (GO:0006470);; Biological Process: membrane fusion (G…	protein phosphatase 2C 39 OS=Arabidopsis thaliana GN=At3g15260 PE=2 SV=1		hypothetical protein GLYMA_U025900 [Glycine max]
Glyma.19G254800	6.71648	6.88929	5.77185	2.88634	2.41146	2.62279	2.73676e-08	-1.08325	down	Biological Process: respiratory burst involved in defense response (GO:0002679);; Molecular Function: transcription factor activity, sequence-specific DNA binding (GO:0003700);; Molecular Function: protein binding (GO:0005515);; Cellular Component: nucleus (GO:0005634);; Biological Process: regulation of transcription, DNA-templated (GO:0006355);; Biological Process: response to water deprivation…	WRKY transcription factor 41 OS=Arabidopsis thaliana GN=WRKY41 PE=2 SV=2	GmWRKY179	PREDICTED: WRKY transcription factor 53 [Glycine max]
Glyma.14G215800	8.63316	11.0152	9.42841	3.48671	2.62254	5.17123	0.0139852	-1.08332	down	Molecular Function: signal transducer activity (GO:0004871);; Molecular Function: calcium ion binding (GO:0005509);; Cellular Component: nucleus (GO:0005634);; Cellular Component: mitochondrion (GO:0005739);; Cellular Component: vacuole (GO:0005773);; Cellular Component: peroxisome (GO:0005777);; Cellular Component: cytosol (GO:0005829);; Cellular Component: plasma membrane (GO:0005886);; Biologi…	calcium-binding protein CML27 OS=Arabidopsis thaliana GN=CML27 PE=1 SV=1		PREDICTED: calcium-binding protein CML18 [Glycine max]
Glyma.03G248000	8.52649	11.6746	20.7787	6.88254	5.39315	3.95505	0.0267147	-1.08354	down	Biological Process: microtubule bundle formation (GO:0001578);; Biological Process: cell cycle (GO:0007049);; Biological Process: establishment or maintenance of cell polarity (GO:0007163);; Biological Process: multidimensional cell growth (GO:0009825);; Biological Process: root morphogenesis (GO:0010015);; Biological Process: circumnutation (GO:0010031);; Biological Process: trichome branching (…	Protein WVD2-like 1 OS=Arabidopsis thaliana GN=WDL1 PE=1 SV=1		PREDICTED: protein WVD2-like 1 isoform X5 [Glycine max]
Glyma.02G041800	1.10095	1.26903	1.61674	0.50878	0.582669	0.447169	0.00349279	-1.08384	down	Biological Process: immune system process (GO:0002376);; Molecular Function: protein binding (GO:0005515);; Cellular Component: mitochondrion (GO:0005739);; Biological Process: ion transport (GO:0006811);; Biological Process: defense response (GO:0006952);; Biological Process: signal transduction (GO:0007165);; Cellular Component: plasmodesma (GO:0009506);; Biological Process: response to virus (…	Putative disease resistance protein At4g11170 OS=Arabidopsis thaliana GN=At4g11170 PE=2 SV=1		PREDICTED: TMV resistance protein N-like isoform X1 [Glycine max]
Glyma.01G032400	0.796278	1.08654	0.487062	0.216646	0.390215	0.266774	0.0330376	-1.0847	down	Molecular Function: protein binding (GO:0005515);; Cellular Component: plasmodesma (GO:0009506);; Cellular Component: chloroplast (GO:0009507);; Biological Process: cellular component organization (GO:0016043);; Cellular Component: intracellular organelle part (GO:0044446);; Biological Process: innate immune response (GO:0045087);; Biological Process: localization (GO:0051179);; Biological Proces…	TMV resistance protein N OS=Nicotiana glutinosa GN=N PE=1 SV=1		PREDICTED: disease resistance protein RML1A-like isoform X1 [Glycine max]
Glyma.02G208800	4.89074	7.50054	3.47366	2.72167	2.02797	1.38355	0.0135608	-1.08498	down	--	VQ motif-containing protein 9 OS=Arabidopsis thaliana GN=VQ9 PE=1 SV=1		PREDICTED: VQ motif-containing protein 9-like [Glycine max]
Glyma.03G149400	1.02431	1.50244	0.915664	0.420645	0.359042	0.535056	0.0140443	-1.08511	down	Biological Process: response to light stimulus (GO:0009416);; Cellular Component: chloroplast (GO:0009507);; Biological Process: detection of external stimulus (GO:0009581);; Biological Process: detection of biotic stimulus (GO:0009595);; Biological Process: response to fungus (GO:0009620);; Biological Process: systemic acquired resistance (GO:0009627);; Biological Process: response to auxin (GO:…	indole-3-acetic acid-amido synthetase GH3.6 OS=Oryza sativa subsp. japonica GN=GH3.6 PE=2 SV=2		PREDICTED: indole-3-acetic acid-amido synthetase GH3.6 [Glycine max]
Glyma.18G244100	125.341	119.865	88.9091	43.3702	57.1722	35.8124	0.000206772	-1.08569	down	Molecular Function: calcium ion binding (GO:0005509);; Cellular Component: endoplasmic reticulum membrane (GO:0005789);; Biological Process: protein folding (GO:0006457);; Biological Process: plant-type hypersensitive response (GO:0009626);; Biological Process: defense response signaling pathway, resistance gene-independent (GO:0010204);; Biological Process: defense response to bacterium (GO:0042…	Calreticulin-3 OS=Arabidopsis thaliana GN=CRT3 PE=1 SV=2		hypothetical protein GLYMA_18G2441002, partial [Glycine max]
Glyma.18G288900	8.38911	8.80213	11.7514	4.41511	2.9391	4.37266	0.00330079	-1.0857	down	Biological Process: reproduction (GO:0000003);; Molecular Function: dodecenoyl-CoA delta-isomerase activity (GO:0004165);; Cellular Component: cell wall (GO:0005618);; Cellular Component: peroxisome (GO:0005777);; Biological Process: fatty acid beta-oxidation (GO:0006635);; Molecular Function: carnitine racemase activity (GO:0008809);; Biological Process: plant-type cell wall organization (GO:000…	Enoyl-CoA delta isomerase 1, peroxisomal OS=Arabidopsis thaliana GN=ECI1 PE=1 SV=1		PREDICTED: enoyl-CoA delta isomerase 1, peroxisomal [Glycine max]
Glyma.15G062500	43.186	45.2246	44.4161	17.8968	22.8911	13.8407	0.000167139	-1.08626	down	--	Pathogenesis-related protein 1 OS=Arabidopsis thaliana GN=PRB1 PE=2 SV=1		PREDICTED: pathogenesis-related protein 1-like [Glycine max]
Glyma.10G060300	5.13857	6.12314	6.5982	2.64304	2.66414	1.9975	0.000771363	-1.08745	down	--	Thaumatin-like protein 1a OS=Malus domestica GN=TL1 PE=1 SV=1		PREDICTED: thaumatin-like protein 1b [Glycine max]
Glyma.14G003800	9.79294	11.1459	5.3583	3.35634	4.1471	2.74172	0.00636745	-1.08933	down	Cellular Component: nucleus (GO:0005634);; Cellular Component: cytosol (GO:0005829);; Cellular Component: plasma membrane (GO:0005886);; Biological Process: endocytosis (GO:0006897);; Cellular Component: cell plate (GO:0009504);; Cellular Component: plasmodesma (GO:0009506);; Cellular Component: phragmoplast (GO:0009524);; Biological Process: pollen development (GO:0009555);; Biological Process: …	--		hypothetical protein glysoja_031188 [Glycine soja]
Glyma.20G188800	2.61478	2.58059	2.28711	0.7476	0.721915	1.34542	0.0133502	-1.0895	down	Cellular Component: plasma membrane (GO:0005886);; Molecular Function: neutral amino acid transmembrane transporter activity (GO:0015175);; Molecular Function: gamma-aminobutyric acid transmembrane transporter activity (GO:0015185);; Biological Process: gamma-aminobutyric acid transport (GO:0015812);; Biological Process: proline transport (GO:0015824);; Cellular Component: integral component of m…	GABA transporter 1 OS=Arabidopsis thaliana GN=GAT1 PE=1 SV=1		PREDICTED: GABA transporter 1 [Glycine max]
Glyma.10G086800	24.0807	23.7859	44.5448	12.25	14.9104	9.16731	0.0123286	-1.08991	down	Molecular Function: ATP binding (GO:0005524);; Cellular Component: mitochondrion (GO:0005739);; Cellular Component: plasma membrane (GO:0005886);; Biological Process: obsolete ATP catabolic process (GO:0006200);; Biological Process: response to water deprivation (GO:0009414);; Biological Process: transpiration (GO:0010148);; Molecular Function: ATPase-coupled molybdate transmembrane transporter a…	ABC transporter G family member 22 OS=Arabidopsis thaliana GN=ABCG22 PE=1 SV=1		hypothetical protein GLYMA_10G086800 [Glycine max]
Glyma.18G026600	39.447	39.2807	51.9706	17.7066	22.5469	12.1372	0.00340651	-1.09002	down	Molecular Function: binding (GO:0005488);; Cellular Component: cell wall (GO:0005618);; Biological Process: nucleobase-containing compound metabolic process (GO:0006139);; Biological Process: response to heat (GO:0009408);; Cellular Component: plastid stroma (GO:0009532);; Biological Process: chloroplast organization (GO:0009658);; Cellular Component: chloroplast inner membrane (GO:0009706);; Mol…	Protein DWARF 53 OS=Oryza sativa subsp. japonica GN=D53 PE=1 SV=1		hypothetical protein GLYMA_18G026600 [Glycine max]
Glyma.10G081700	43.1998	62.5354	76.3749	24.0292	27.5787	23.3519	0.00086909	-1.09013	down	Molecular Function: transcription factor activity, sequence-specific DNA binding (GO:0003700);; Cellular Component: nucleus (GO:0005634);; Biological Process: regulation of transcription, DNA-templated (GO:0006355);; Molecular Function: sequence-specific DNA binding (GO:0043565);;	BEL1-like homeodomain protein 1 OS=Arabidopsis thaliana GN=BLH1 PE=1 SV=1		PREDICTED: BEL1-like homeodomain protein 1 [Glycine max]
Glyma.13G265700	21.4953	18.8525	16.4871	8.40395	6.34998	8.74741	8.9572e-06	-1.09015	down	Biological Process: transition metal ion transport (GO:0000041);; Molecular Function: nucleotide binding (GO:0000166);; Molecular Function: protein kinase activity (GO:0004672);; Molecular Function: protein serine/threonine kinase activity (GO:0004674);; Molecular Function: calmodulin binding (GO:0005516);; Cellular Component: vacuole (GO:0005773);; Cellular Component: plasma membrane (GO:0005886…	leucine-rich repeat receptor-like serine/threonine-protein kinase At3g14840 OS=Arabidopsis thaliana GN=LRR-RLK PE=2 SV=1		hypothetical protein GLYMA_13G265700, partial [Glycine max]
Glyma.06G129100	42.0708	51.5667	72.4945	21.4202	23.2736	24.6617	0.00266108	-1.0903	down	--	CLP protease regulatory subunit CLPX1, mitochondrial OS=Arabidopsis thaliana GN=CLPX1 PE=2 SV=1		PREDICTED: CLP protease regulatory subunit CLPX1, mitochondrial [Glycine max]
Glyma.15G168500	3.82614	3.86912	4.41364	1.84473	1.86394	1.27619	0.000251242	-1.09064	down	Molecular Function: ATP binding (GO:0005524);; Cellular Component: plasma membrane (GO:0005886);; Biological Process: defense response (GO:0006952);; Molecular Function: nucleoside-triphosphatase activity (GO:0017111);; Molecular Function: ADP binding (GO:0043531);;	Putative disease resistance protein At1g50180 OS=Arabidopsis thaliana GN=At1g50180 PE=3 SV=2		CC-NBS-LRR class disease resistance protein [Glycine max]
Glyma.08G125600	2.74206	4.51764	7.75226	1.66672	2.25537	1.70681	0.0461373	-1.09079	down	Molecular Function: protein binding (GO:0005515);; Biological Process: toxin catabolic process (GO:0009407);; Cellular Component: phragmoplast (GO:0009524);; Biological Process: salicylic acid metabolic process (GO:0009696);; Biological Process: anthocyanin-containing compound biosynthetic process (GO:0009718);; Biological Process: response to salicylic acid (GO:0009751);; Biological Process: cin…	UDP-glycosyltransferase 74F1 OS=Arabidopsis thaliana GN=UGT74F1 PE=1 SV=1		PREDICTED: UDP-glycosyltransferase 74F1-like [Glycine max]
Glyma.17G067800	1.86927	1.97484	2.77541	0.996152	0.794793	0.864331	0.00276614	-1.09136	down	--	alpha,alpha-trehalose-phosphate synthase [UDP-forming] 11 OS=Arabidopsis thaliana GN=TPS11 PE=2 SV=1		PREDICTED: alpha,alpha-trehalose-phosphate synthase [UDP-forming] 11 [Glycine max]
Glyma.05G010600	1.85555	2.50926	3.72193	0.842127	1.52349	0.641456	0.0484646	-1.0917	down	Molecular Function: inward rectifier potassium channel activity (GO:0005242);; Cellular Component: mitochondrion (GO:0005739);; Cellular Component: endoplasmic reticulum (GO:0005783);; Cellular Component: plasma membrane (GO:0005886);; Biological Process: iron ion transport (GO:0006826);; Biological Process: response to stress (GO:0006950);; Biological Process: cell adhesion (GO:0007155);; Biolog…	Potassium channel AKT1 OS=Arabidopsis thaliana GN=AKT1 PE=1 SV=2		PREDICTED: potassium channel AKT1-like [Glycine max]
Glyma.20G162100	3.15246	3.22001	3.88252	1.62041	1.34845	1.24036	0.000286598	-1.09178	down	Molecular Function: protein binding (GO:0005515);; Cellular Component: nucleus (GO:0005634);; Cellular Component: cytoplasm (GO:0005737);; Biological Process: transcription, DNA-templated (GO:0006351);; Biological Process: regulation of transcription, DNA-templated (GO:0006355);; Biological Process: tryptophan metabolic process (GO:0006568);; Biological Process: response to stress (GO:0006950);; …	Scarecrow-like protein 8 OS=Arabidopsis thaliana GN=SCL8 PE=2 SV=1		PREDICTED: scarecrow-like protein 8 [Glycine max]
Glyma.09G068400	9.38424	14.4893	15.431	5.78123	5.99062	3.96284	0.00242023	-1.09178	down	Molecular Function: DNA binding (GO:0003677);; Molecular Function: transcription factor activity, sequence-specific DNA binding (GO:0003700);; Biological Process: regulation of transcription, DNA-templated (GO:0006355);; Biological Process: response to water deprivation (GO:0009414);; Biological Process: double fertilization forming a zygote and endosperm (GO:0009567);; Biological Process: abscis…	Nuclear transcription factor Y subunit A-3 OS=Arabidopsis thaliana GN=NFYA3 PE=2 SV=2		Nuclear transcription factor Y subunit A-3 [Glycine soja]
Glyma.14G069600	1.75754	2.86661	3.33952	0.988461	1.33602	0.653367	0.0341061	-1.09218	down	Molecular Function: protein binding (GO:0005515);; Cellular Component: cytoplasm (GO:0005737);; Biological Process: cellular protein modification process (GO:0006464);; Biological Process: signal transduction (GO:0007165);; Cellular Component: chloroplast (GO:0009507);; Biological Process: plant-type hypersensitive response (GO:0009626);; Biological Process: response to abiotic stimulus (GO:00096…	U-box domain-containing protein 4 OS=Arabidopsis thaliana GN=PUB4 PE=1 SV=3		PREDICTED: U-box domain-containing protein 4-like [Glycine max]
Glyma.06G021200	4.25541	6.57275	5.46025	2.50495	2.87239	0.981445	0.0269597	-1.09225	down	Cellular Component: cytosol (GO:0005829);; Biological Process: pollen tube guidance (GO:0010183);; Biological Process: primary metabolic process (GO:0044238);; Biological Process: cellular biosynthetic process (GO:0044249);; Biological Process: single-organism metabolic process (GO:0044710);; Biological Process: response to cadmium ion (GO:0046686);; Biological Process: regulation of pollen tube …	nucleoredoxin 2 OS=Oryza sativa subsp. japonica GN=Os01g0794400 PE=2 SV=1		PREDICTED: nucleoredoxin 2 isoform X1 [Glycine max]
Glyma.09G015200	3.98073	3.37384	5.52383	1.71438	1.67166	1.63684	0.00716966	-1.0944	down	Biological Process: response to stress (GO:0006950);;	U-box domain-containing protein 35 OS=Arabidopsis thaliana GN=PUB35 PE=1 SV=2		PREDICTED: U-box domain-containing protein 35-like isoform X1 [Glycine max]
Glyma.11G096400	11.8196	11.9919	19.4595	4.75086	5.09276	7.23841	0.0081283	-1.09609	down	Molecular Function: binding (GO:0005488);; Cellular Component: cytosol (GO:0005829);; Cellular Component: plasma membrane (GO:0005886);; Biological Process: DNA metabolic process (GO:0006259);; Biological Process: regulation of transcription, DNA-templated (GO:0006355);; Biological Process: response to abscisic acid (GO:0009737);; Biological Process: flower development (GO:0009908);; Biological P…	--		PREDICTED: myosin-2-like [Glycine max]
Glyma.11G097100	3.2446	5.85222	3.79421	2.04945	1.70643	1.34488	0.00193078	-1.0962	down	Cellular Component: membrane (GO:0016020);; Cellular Component: cell periphery (GO:0071944);;	--		PREDICTED: uncharacterized protein LOC100817846 [Glycine max]
Glyma.09G246600	26.3899	28.9962	23.8731	12.1903	11.5653	9.44478	2.1042e-11	-1.09651	down	--	Probably inactive leucine-rich repeat receptor-like protein kinase At5g48380 OS=Arabidopsis thaliana GN=At5g48380 PE=1 SV=1		PREDICTED: probably inactive leucine-rich repeat receptor-like protein kinase At5g48380 [Glycine max]
Glyma.15G142100	4.61802	3.16148	4.6563	2.13887	0.98713	1.5415	0.0376718	-1.09688	down	--	--		PREDICTED: serine/threonine-protein kinase clkA [Glycine max]
Glyma.05G143000	28.6481	20.1882	51.6781	9.22981	15.1809	13.5731	0.0395608	-1.09731	down	Cellular Component: mitochondrion (GO:0005739);; Biological Process: response to cytokinin (GO:0009735);;	--		hypothetical protein GLYMA_05G143000 [Glycine max]
Glyma.18G234600	27.1053	32.6871	47.726	14.0519	13.747	15.5291	0.00209671	-1.0976	down	Molecular Function: cysteine synthase activity (GO:0004124);; Molecular Function: copper ion binding (GO:0005507);; Cellular Component: nucleus (GO:0005634);; Cellular Component: mitochondrion (GO:0005739);; Cellular Component: peroxisome (GO:0005777);; Cellular Component: plasma membrane (GO:0005886);; Biological Process: glycolytic process (GO:0006096);; Biological Process: cysteine biosyntheti…	L-3-cyanoalanine synthase 1, mitochondrial OS=Malus domestica GN=CAS1 PE=1 SV=1		OAS-TL3 cysteine synthase [Glycine max]
Glyma.05G213200	15.5909	17.4612	18.5075	8.14121	7.56582	5.65585	5.83578e-06	-1.09786	down	Molecular Function: calmodulin-dependent protein kinase activity (GO:0004683);; Molecular Function: calcium ion binding (GO:0005509);; Molecular Function: ATP binding (GO:0005524);; Cellular Component: vacuole (GO:0005773);; Cellular Component: cytosol (GO:0005829);; Cellular Component: plasma membrane (GO:0005886);; Biological Process: response to salt stress (GO:0009651);; Biological Process: a…	Calcium-dependent protein kinase 1 OS=Oryza sativa subsp. japonica GN=CPK1 PE=2 SV=1		PREDICTED: calcium-dependent protein kinase 3-like [Glycine max]
Glyma.06G262300	0.509745	0.91277	0.865518	0.241101	0.249289	0.347384	0.0403218	-1.09858	down	Molecular Function: protein serine/threonine kinase activity (GO:0004674);; Molecular Function: ATP binding (GO:0005524);; Cellular Component: nucleus (GO:0005634);; Biological Process: protein phosphorylation (GO:0006468);; Cellular Component: plasmodesma (GO:0009506);; Biological Process: pollen-pistil interaction (GO:0009875);; Cellular Component: membrane (GO:0016020);; Molecular Function: ub…	G-type lectin S-receptor-like serine/threonine-protein kinase SD1-1 OS=Arabidopsis thaliana GN=SD11 PE=1 SV=1		hypothetical protein GLYMA_06G262300 [Glycine max]
Glyma.17G197700	12.7485	20.9417	31.4425	9.0945	7.40289	8.90047	0.0141317	-1.09915	down	--	--		PREDICTED: DNA ligase 1-like [Glycine max]
Glyma.20G211800	1.93325	1.38913	2.23023	0.785552	0.628843	0.770892	0.0103922	-1.0997	down	Cellular Component: mitochondrion (GO:0005739);;	--		PREDICTED: uncharacterized protein LOC100787581 [Glycine max]
Glyma.01G177200	15.4355	16.9128	20.7686	8.17114	7.91734	5.73954	0.000152461	-1.0999	down	Molecular Function: binding (GO:0005488);; Biological Process: regulation of transcription, DNA-templated (GO:0006355);; Biological Process: response to stress (GO:0006950);; Biological Process: signal transduction (GO:0007165);; Biological Process: response to light stimulus (GO:0009416);; Biological Process: anatomical structure morphogenesis (GO:0009653);; Biological Process: response to hormo…	Scarecrow-like protein 15 OS=Arabidopsis thaliana GN=SCL15 PE=2 SV=3		PREDICTED: scarecrow-like protein 15 [Glycine max]
Glyma.13G227600	5.13836	7.15416	10.4229	2.59773	3.0959	3.00603	0.00539584	-1.10018	down	--	--		PREDICTED: uncharacterized protein LOC100804726 isoform X1 [Glycine max]
Glyma.14G182700	7.87502	7.84262	8.51537	2.78517	3.85931	3.24571	7.73039e-05	-1.10051	down	Biological Process: MAPK cascade (GO:0000165);; Biological Process: defense response to oomycetes (GO:0002229);; Molecular Function: protein serine/threonine kinase activity (GO:0004674);; Molecular Function: MAP kinase kinase kinase activity (GO:0004709);; Molecular Function: protein serine/threonine/tyrosine kinase activity (GO:0004712);; Molecular Function: protein binding (GO:0005515);; Molec…	Serine/threonine-protein kinase CTR1 OS=Arabidopsis thaliana GN=CTR1 PE=1 SV=1		PREDICTED: serine/threonine-protein kinase CTR1-like isoform X1 [Glycine max]
Glyma.12G171300	1.15479	1.8588	1.62345	0.617895	0.66648	0.582985	0.0106272	-1.10109	down	Biological Process: MAPK cascade (GO:0000165);; Molecular Function: calmodulin binding (GO:0005516);; Cellular Component: Golgi apparatus (GO:0005794);; Cellular Component: plasma membrane (GO:0005886);; Biological Process: protein targeting to membrane (GO:0006612);; Biological Process: defense response (GO:0006952);; Cellular Component: plasmodesma (GO:0009506);; Biological Process: detection o…	MLO-like protein 6 OS=Arabidopsis thaliana GN=MLO6 PE=2 SV=2		PREDICTED: MLO-like protein 6 [Glycine max]
Glyma.11G063800	1.95906	2.35789	2.57848	1.12322	0.828923	0.777279	0.00118182	-1.10112	down	Cellular Component: nucleus (GO:0005634);; Cellular Component: plasma membrane (GO:0005886);; Cellular Component: plastid (GO:0009536);; Cellular Component: integral component of membrane (GO:0016021);; Biological Process: single-organism cellular process (GO:0044763);;	UPF0496 protein At2g18630 OS=Arabidopsis thaliana GN=At2g18630 PE=2 SV=3		PREDICTED: UPF0496 protein At2g18630-like [Glycine max]
Glyma.06G114200	1.00913	1.28068	1.25961	0.521463	0.45428	0.39869	0.011011	-1.10135	down	--	Aspartic proteinase Asp1 OS=Oryza sativa subsp. japonica GN=ASP1 PE=2 SV=1		PREDICTED: aspartic proteinase Asp1-like [Glycine max]
Glyma.02G039000	7.64653	6.23271	13.864	3.92406	3.63984	2.78183	0.0121983	-1.1017	down	Molecular Function: protein binding (GO:0005515);;	--		PREDICTED: uncharacterized protein LOC100815157 [Glycine max]
Glyma.13G172000	10.9072	14.639	17.3663	3.91638	6.99294	5.96029	0.00394313	-1.10207	down	Biological Process: nitrogen compound metabolic process (GO:0006807);; Biological Process: cellular metabolic process (GO:0044237);; Biological Process: primary metabolic process (GO:0044238);; Biological Process: cellular biosynthetic process (GO:0044249);; Biological Process: cellular macromolecule metabolic process (GO:0044260);; Cellular Component: intracellular part (GO:0044424);; Biological…	Protein IQ-DOMAIN 1 OS=Arabidopsis thaliana GN=IQD1 PE=1 SV=1		PREDICTED: protein IQ-DOMAIN 1 isoform X2 [Glycine max]
Glyma.03G127700	1.07961	1.39249	2.05701	0.598823	0.553508	0.585659	0.0178466	-1.1025	down	--	--		PREDICTED: uncharacterized protein LOC100799690 [Glycine max]
Glyma.08G105200	8.49719	7.02785	9.65785	4.49825	3.75363	1.90242	0.00151731	-1.10261	down	Molecular Function: binding (GO:0005488);; Molecular Function: calmodulin binding (GO:0005516);; Cellular Component: vacuole (GO:0005773);; Cellular Component: cytosol (GO:0005829);; Biological Process: regulation of transcription, DNA-templated (GO:0006355);; Biological Process: response to cold (GO:0009409);; Cellular Component: plasmodesma (GO:0009506);; Biological Process: leaf senescence (GO…	Calmodulin-binding transcription activator 4 OS=Arabidopsis thaliana GN=CMTA4 PE=1 SV=1		PREDICTED: calmodulin-binding transcription activator 4-like isoform X2 [Glycine max]
Glyma.15G105500	17.6452	18.5055	29.4224	7.8852	7.74626	10.3657	0.00518877	-1.10284	down	--	--		uncharacterized protein LOC100526935 [Glycine max]
Glyma.01G207100	0.964988	1.55869	0.696524	0.383451	0.470787	0.305102	0.03453	-1.103	down	Molecular Function: binding (GO:0005488);;	LEAF RUST 10 DISEASE-RESISTANCE LOCUS RECEPTOR-LIKE PROTEIN KINASE-like 1.2 OS=Arabidopsis thaliana GN=LRK10L-1.2 PE=2 SV=3		PREDICTED: uncharacterized protein LOC100790327 [Glycine max]
Glyma.20G031100	14.392	20.8952	29.1947	8.98612	10.4894	5.63076	0.012758	-1.10538	down	Cellular Component: nucleus (GO:0005634);; Cellular Component: cytosol (GO:0005829);; Molecular Function: alcohol dehydrogenase (NADP+) activity (GO:0008106);; Biological Process: response to cold (GO:0009409);; Biological Process: response to water deprivation (GO:0009414);; Biological Process: response to salt stress (GO:0009651);; Molecular Function: steroid dehydrogenase activity (GO:0016229)…	NAD(P)H-dependent 6&apos;-deoxychalcone synthase OS=Glycine max PE=1 SV=1		PREDICTED: NAD(P)H-dependent 6&apos;-deoxychalcone synthase [Glycine max]
Glyma.15G110300	29.3586	25.333	35.1594	10.5173	16.1424	9.30246	0.00330254	-1.10589	down	Biological Process: respiratory burst involved in defense response (GO:0002679);; Molecular Function: transcription factor activity, sequence-specific DNA binding (GO:0003700);; Molecular Function: protein binding (GO:0005515);; Cellular Component: nucleus (GO:0005634);; Biological Process: regulation of transcription, DNA-templated (GO:0006355);; Biological Process: cation transport (GO:0006812)…	WRKY transcription factor 6 OS=Arabidopsis thaliana GN=WRKY6 PE=1 SV=1	GmWRKY149	PREDICTED: WRKY transcription factor 31 [Glycine max]
Glyma.05G215700	7.77231	5.13829	9.04421	2.09806	3.57998	2.61735	0.0268851	-1.10615	down	--	--		PREDICTED: uncharacterized protein LOC102670105 [Glycine max]
Glyma.17G106600	7.15328	8.0458	15.6001	3.83766	2.73434	5.0672	0.031192	-1.10727	down	--	--		PREDICTED: uncharacterized protein LOC100786776 [Glycine max]
Glyma.14G056500	36.5444	30.0308	27.7492	15.0866	14.7419	8.16792	0.000942365	-1.10742	down	Cellular Component: cytoplasm (GO:0005737);; Molecular Function: mannosyl-glycoprotein endo-beta-N-acetylglucosaminidase activity (GO:0033925);;	Cytosolic endo-beta-N-acetylglucosaminidase 1 OS=Arabidopsis thaliana GN=ENGASE1 PE=1 SV=1		PREDICTED: cytosolic endo-beta-N-acetylglucosaminidase 1-like [Glycine max]
Glyma.17G159000	7.3554	6.3481	6.52838	1.94843	2.38709	3.3715	0.0108455	-1.10819	down	Cellular Component: extracellular region (GO:0005576);; Molecular Function: growth factor activity (GO:0008083);; Biological Process: cell proliferation (GO:0008283);; Biological Process: developmental process (GO:0032502);; Biological Process: single-organism cellular process (GO:0044763);; Biological Process: single-organism transport (GO:0044765);; Biological Process: regulation of biological …	Phytosulfokines 5 OS=Arabidopsis thaliana GN=PSK5 PE=2 SV=1		PREDICTED: phytosulfokines-like [Glycine max]
Glyma.17G166200	18.6918	15.9286	19.9035	7.90226	8.35249	6.09473	5.66772e-05	-1.10838	down	Molecular Function: protein kinase activity (GO:0004672);; Biological Process: glucose catabolic process (GO:0006007);; Biological Process: response to osmotic stress (GO:0006970);; Biological Process: chromosome segregation (GO:0007059);; Biological Process: meiosis I (GO:0007127);; Cellular Component: plasmodesma (GO:0009506);; Cellular Component: chloroplast (GO:0009507);; Biological Process: …	receptor-like protein kinase At2g23200 OS=Arabidopsis thaliana GN=At2g23200 PE=3 SV=1		Putative receptor-like protein kinase [Glycine soja]
Glyma.18G250900	0.685006	1.0133	0.981234	0.384134	0.363953	0.296705	0.00431087	-1.10944	down	Molecular Function: nucleotide binding (GO:0000166);; Molecular Function: protein kinase activity (GO:0004672);; Cellular Component: membrane (GO:0016020);; Biological Process: phosphorylation (GO:0016310);; Biological Process: primary metabolic process (GO:0044238);; Biological Process: cellular macromolecule metabolic process (GO:0044260);;	MDIS1-interacting receptor like kinase 2 OS=Arabidopsis thaliana GN=MIK2 PE=1 SV=3		PREDICTED: LRR receptor-like serine/threonine-protein kinase At4g08850 [Glycine max]
Glyma.14G079600	9.03736	9.11746	8.43026	3.1319	4.37019	3.22329	4.26426e-05	-1.11055	down	Molecular Function: binding (GO:0005488);; Cellular Component: nucleus (GO:0005634);; Biological Process: N-terminal protein myristoylation (GO:0006499);; Biological Process: protein targeting to membrane (GO:0006612);; Biological Process: defense response (GO:0006952);; Biological Process: systemic acquired resistance (GO:0009627);; Biological Process: response to abiotic stimulus (GO:0009628);;…	disease resistance protein At4g33300 OS=Arabidopsis thaliana GN=At4g33300 PE=2 SV=3		PREDICTED: disease resistance protein At4g33300 [Glycine max]
Glyma.17G006100	21.4991	20.0724	33.2315	9.62191	12.0915	8.01066	0.00409049	-1.11112	down	Cellular Component: cytoplasm (GO:0005737);; Cellular Component: plasma membrane (GO:0005886);; Biological Process: protein targeting to membrane (GO:0006612);; Biological Process: oligopeptide transport (GO:0006857);; Biological Process: nucleotide transport (GO:0006862);; Biological Process: ER to Golgi vesicle-mediated transport (GO:0006888);; Biological Process: membrane fusion (GO:0006944);;…	Oligopeptide transporter 3 OS=Arabidopsis thaliana GN=OPT3 PE=2 SV=3		PREDICTED: oligopeptide transporter 3-like [Glycine max]
Glyma.15G179500	1.17857	1.05978	1.75705	0.680704	0.513821	0.291097	0.0436955	-1.11136	down	Biological Process: developmental process involved in reproduction (GO:0003006);; Molecular Function: polygalacturonase activity (GO:0004650);; Cellular Component: extracellular region (GO:0005576);; Biological Process: carbohydrate metabolic process (GO:0005975);; Biological Process: multicellular organism development (GO:0007275);; Molecular Function: hydrolase activity, acting on glycosyl bond…	polygalacturonase OS=Vitis vinifera GN=GSVIVT00026920001 PE=1 SV=1		PREDICTED: polygalacturonase [Glycine max]
Glyma.03G030600	8.08425	11.435	15.3295	4.06955	5.28943	4.13938	0.00511324	-1.11196	down	Biological Process: sulfur amino acid metabolic process (GO:0000096);; Biological Process: tryptophan biosynthetic process (GO:0000162);; Biological Process: response to molecule of bacterial origin (GO:0002237);; Molecular Function: monooxygenase activity (GO:0004497);; Molecular Function: binding (GO:0005488);; Molecular Function: iron ion binding (GO:0005506);; Cellular Component: mitochondrio…	Cytochrome P450 83B1 OS=Arabidopsis thaliana GN=CYP83B1 PE=1 SV=1		PREDICTED: cytochrome P450 71A1-like [Glycine max]
Glyma.12G235100	1.8717	3.70532	1.93834	1.33277	0.897213	0.461203	0.0459187	-1.1125	down	Cellular Component: cytoplasm (GO:0005737);; Biological Process: ion transport (GO:0006811);; Biological Process: vacuole organization (GO:0007033);; Biological Process: response to wounding (GO:0009611);; Biological Process: response to abscisic acid (GO:0009737);; Biological Process: response to jasmonic acid (GO:0009753);; Biological Process: embryo development ending in seed dormancy (GO:0009…	Protein SRG1 OS=Arabidopsis thaliana GN=SRG1 PE=2 SV=1		hypothetical protein GLYMA_12G235100 [Glycine max]
Glyma.04G250900	2.27934	2.22595	2.30822	0.651145	1.28029	0.582562	0.0282643	-1.11299	down	Molecular Function: protein binding (GO:0005515);; Cellular Component: plasma membrane (GO:0005886);; Cellular Component: cell cortex (GO:0005938);; Biological Process: Golgi to vacuole transport (GO:0006896);; Biological Process: macromolecule biosynthetic process (GO:0009059);; Biological Process: response to abiotic stimulus (GO:0009628);; Cellular Component: plant-type vacuole membrane (GO:00…	WAT1-related protein At4g08290 OS=Arabidopsis thaliana GN=At4g08290 PE=2 SV=1		hypothetical protein GLYMA_04G250900 [Glycine max]
Glyma.07G262700	0.900442	1.30827	0.68771	0.24884	0.469133	0.311596	0.0374891	-1.11329	down	Biological Process: respiratory burst involved in defense response (GO:0002679);; Biological Process: regulation of immune system process (GO:0002682);; Molecular Function: transcription factor activity, sequence-specific DNA binding (GO:0003700);; Molecular Function: protein binding (GO:0005515);; Cellular Component: nucleus (GO:0005634);; Biological Process: regulation of transcription, DNA-tem…	WRKY transcription factor 6 OS=Arabidopsis thaliana GN=WRKY6 PE=1 SV=1	GmWRKY34	PREDICTED: WRKY transcription factor 6 [Glycine max]
Glyma.16G169000	1.55438	2.39213	1.22499	0.537341	0.785152	0.478663	0.049809	-1.11349	down	Molecular Function: kinase activity (GO:0016301);; Biological Process: phosphorylation (GO:0016310);;	Receptor-like protein 12 OS=Arabidopsis thaliana GN=RLP12 PE=2 SV=2		hypothetical protein GLYMA_16G169000 [Glycine max]
Glyma.01G028100	1.64546	3.43825	3.19762	1.06372	1.25943	0.848507	0.0104074	-1.11359	down	Molecular Function: protein serine/threonine kinase activity (GO:0004674);; Molecular Function: calmodulin binding (GO:0005516);; Cellular Component: extracellular region (GO:0005576);; Cellular Component: plasma membrane (GO:0005886);; Biological Process: protein folding (GO:0006457);; Biological Process: ion transport (GO:0006811);; Biological Process: oligopeptide transport (GO:0006857);; Biol…	Cysteine-rich receptor-like protein kinase 2 OS=Arabidopsis thaliana GN=CRK2 PE=2 SV=1		PREDICTED: cysteine-rich receptor-like protein kinase 2 [Glycine max]
Glyma.14G036000	2.23799	2.43722	2.88302	1.13774	0.755963	1.11348	0.00204291	-1.11485	down	Molecular Function: dihydropyrimidinase activity (GO:0004157);; Cellular Component: endoplasmic reticulum (GO:0005783);; Cellular Component: Golgi apparatus (GO:0005794);; Biological Process: uracil catabolic process (GO:0006212);; Biological Process: fatty acid beta-oxidation (GO:0006635);; Cellular Component: endomembrane system (GO:0012505);; Biological Process: protein import into peroxisome …	Dihydropyrimidinase OS=Arabidopsis thaliana GN=PYD2 PE=1 SV=1		PREDICTED: uncharacterized protein LOC100781590 isoform X1 [Glycine max]
Glyma.09G054100	14.8274	7.66278	5.50997	3.52676	4.14925	1.68943	0.0452591	-1.11532	down	--	--		PREDICTED: uncharacterized protein LOC100811044 isoform X1 [Glycine max]
Glyma.08G318400	15.9414	16.1794	12.635	5.68801	7.37453	4.8677	6.10872e-05	-1.11555	down	Cellular Component: extracellular region (GO:0005576);; Biological Process: lipid metabolic process (GO:0006629);; Cellular Component: chloroplast (GO:0009507);; Biological Process: response to salt stress (GO:0009651);; Biological Process: response to organic substance (GO:0010033);; Biological Process: response to inorganic substance (GO:0010035);; Biological Process: proline transport (GO:0015…	GDSL esterase/lipase At5g55050 OS=Arabidopsis thaliana GN=At5g55050 PE=2 SV=1		PREDICTED: GDSL esterase/lipase At5g55050 [Glycine max]
Glyma.10G230000	13.0626	14.1005	11.5337	5.92796	5.24535	4.64285	1.13142e-10	-1.11638	down	Biological Process: MAPK cascade (GO:0000165);; Molecular Function: phosphoprotein phosphatase activity (GO:0004721);; Cellular Component: nuclear envelope (GO:0005635);; Cellular Component: cytosol (GO:0005829);; Biological Process: protein folding (GO:0006457);; Biological Process: ubiquitin-dependent protein catabolic process (GO:0006511);; Biological Process: protein targeting to membrane (GO…	Protein SGT1 homolog B OS=Arabidopsis thaliana GN=SGT1B PE=1 SV=1		Protein SGT1 like B [Glycine soja]
Glyma.10G222600	2.11657	2.6333	3.52037	1.23857	1.14724	0.832955	0.00748784	-1.1172	down	Molecular Function: nucleotide binding (GO:0000166);; Molecular Function: peptide receptor activity (GO:0001653);; Molecular Function: protein serine/threonine kinase activity (GO:0004674);; Molecular Function: transmembrane signaling receptor activity (GO:0004888);; Molecular Function: protein binding (GO:0005515);; Cellular Component: plasma membrane (GO:0005886);; Biological Process: polysacch…	Phytosulfokine receptor 2 OS=Arabidopsis thaliana GN=PSKR2 PE=2 SV=1		PREDICTED: phytosulfokine receptor 2-like [Glycine max]
Glyma.20G048800	2.03608	2.37645	2.34291	1.1952	0.920718	0.486298	0.0056411	-1.11726	down	Molecular Function: protein binding (GO:0005515);; Cellular Component: plasmodesma (GO:0009506);; Cellular Component: chloroplast (GO:0009507);; Biological Process: response to virus (GO:0009615);; Biological Process: plant-type hypersensitive response (GO:0009626);; Biological Process: cellular component organization (GO:0016043);; Cellular Component: intracellular organelle part (GO:0044446);; …	TMV resistance protein N OS=Nicotiana glutinosa GN=N PE=1 SV=1		hypothetical protein GLYMA_20G048800 [Glycine max]
Glyma.19G141200	7.66701	11.3563	11.6525	5.44287	3.83243	3.00488	0.000809047	-1.11741	down	Molecular Function: guanylate kinase activity (GO:0004385);; Biological Process: purine nucleotide metabolic process (GO:0006163);; Biological Process: phosphorylation (GO:0016310);;	Guanylate kinase 2 OS=Arabidopsis thaliana GN=GK-2 PE=2 SV=1		PREDICTED: guanylate kinase 2 isoform X1 [Glycine max]
Glyma.05G197000	8.11856	9.57233	8.48791	4.49601	4.05126	2.35515	9.04202e-05	-1.11798	down	Molecular Function: catalytic activity (GO:0003824);; Cellular Component: plasma membrane (GO:0005886);; Biological Process: cation transport (GO:0006812);; Biological Process: amino acid transport (GO:0006865);; Biological Process: plant-type hypersensitive response (GO:0009626);; Biological Process: systemic acquired resistance (GO:0009627);; Biological Process: response to abiotic stimulus (GO…	MACPF domain-containing protein At4g24290 OS=Arabidopsis thaliana GN=At4g24290 PE=2 SV=1		hypothetical protein GLYMA_05G197000 [Glycine max]
Glyma.17G081200	18.5052	19.3411	13.6341	7.48653	9.0939	3.52773	0.00962138	-1.11801	down	--	Agamous-like MADS-box protein AGL8 OS=Arabidopsis thaliana GN=AGL8 PE=1 SV=1		PREDICTED: truncated transcription factor CAULIFLOWER A-like isoform X2 [Glycine max]
Glyma.13G186600	8.0642	10.3429	9.76171	4.08199	4.1019	4.56731	0.000100549	-1.11901	down	Molecular Function: transporter activity (GO:0005215);; Cellular Component: plasma membrane (GO:0005886);; Biological Process: response to water deprivation (GO:0009414);; Biological Process: gravitropism (GO:0009630);; Cellular Component: plant-type vacuole membrane (GO:0009705);; Biological Process: basipetal auxin transport (GO:0010540);; Cellular Component: integral component of membrane (GO:…	Protein ZINC INDUCED FACILITATOR-LIKE 1 OS=Arabidopsis thaliana GN=ZIFL1 PE=2 SV=1		PREDICTED: protein ZINC INDUCED FACILITATOR-LIKE 1-like [Glycine max]
Glyma.02G116400	3.01985	6.40025	4.58496	2.91496	1.21808	1.34085	0.0237229	-1.11909	down	Molecular Function: allantoin uptake transmembrane transporter activity (GO:0005274);; Molecular Function: ATP binding (GO:0005524);; Cellular Component: mitochondrion (GO:0005739);; Biological Process: fatty acid beta-oxidation (GO:0006635);; Molecular Function: uracil transmembrane transporter activity (GO:0015210);; Biological Process: allantoin transport (GO:0015720);; Biological Process: ura…	Ureide permease 2 OS=Arabidopsis thaliana GN=UPS2 PE=1 SV=2		PREDICTED: ureide permease 1-like [Glycine max]
Glyma.18G064900	8.51314	8.41816	9.73552	4.09347	3.40415	3.42475	1.04473e-06	-1.12005	down	--	Protein NRT1/ PTR FAMILY 8.1 OS=Arabidopsis thaliana GN=NPF8.1 PE=1 SV=1		PREDICTED: protein NRT1/ PTR FAMILY 8.1 [Glycine max]
Glyma.09G183800	6.53212	7.43791	14.728	4.05471	4.05791	2.91883	0.0181984	-1.12025	down	--	C2 domain-containing protein At1g53590 OS=Arabidopsis thaliana GN=NTMC2T6.1 PE=1 SV=2		PREDICTED: synaptotagmin-4 [Glycine max]
Glyma.20G213700	4.90255	9.85334	4.15432	1.89676	1.59815	3.20495	0.0279081	-1.12067	down	Cellular Component: cytoplasm (GO:0005737);; Biological Process: isoflavonoid phytoalexin biosynthetic process (GO:0009701);; Biological Process: isoflavonoid biosynthetic process (GO:0009717);; Biological Process: flavonoid metabolic process (GO:0009812);; Biological Process: alkaloid biosynthetic process (GO:0009821);; Molecular Function: isoflavone 4'-O-methyltransferase activity (GO:0030746);…	Isoflavone-7-O-methyltransferase 6 OS=Medicago sativa PE=2 SV=1		hypothetical protein GLYMA_20G213700 [Glycine max]
Glyma.08G056200	43.5983	51.6409	52.735	19.8378	22.949	17.1766	1.34163e-06	-1.12166	down	--	UV-B-induced protein At3g17800, chloroplastic OS=Arabidopsis thaliana GN=At3g17800 PE=2 SV=1		PREDICTED: UV-B-induced protein At3g17800, chloroplastic [Glycine max]
Glyma.13G032600	4.40276	3.84944	3.00116	2.33232	0.957753	1.63517	0.00641679	-1.12173	down	Biological Process: MAPK cascade (GO:0000165);; Biological Process: response to molecule of bacterial origin (GO:0002237);; Molecular Function: protein kinase activity (GO:0004672);; Molecular Function: protein serine/threonine kinase activity (GO:0004674);; Molecular Function: ATP binding (GO:0005524);; Cellular Component: plasma membrane (GO:0005886);; Biological Process: regulation of transcri…	Rust resistance kinase Lr10 OS=Triticum aestivum GN=LRK10 PE=2 SV=1		PREDICTED: G-type lectin S-receptor-like serine/threonine-protein kinase SD1-1 [Glycine max]
Glyma.16G189300	3.1741	3.46827	5.71032	1.24377	1.93736	1.47762	0.0248344	-1.12247	down	Molecular Function: ATP binding (GO:0005524);; Cellular Component: nucleolus (GO:0005730);; Cellular Component: cytosol (GO:0005829);; Biological Process: nucleobase-containing compound metabolic process (GO:0006139);; Cellular Component: plasmodesma (GO:0009506);; Cellular Component: chloroplast stroma (GO:0009570);; Cellular Component: membrane (GO:0016020);; Molecular Function: nucleoside-trip…	--		hypothetical protein GLYMA_16G189300 [Glycine max]
Glyma.01G104200	1.80785	3.0682	3.37211	1.3446	1.20525	0.465826	0.0382324	-1.12271	down	Cellular Component: nucleus (GO:0005634);; Cellular Component: cytosol (GO:0005829);; Biological Process: chromatin silencing (GO:0006342);; Biological Process: cellular amino acid metabolic process (GO:0006520);; Biological Process: fatty acid metabolic process (GO:0006631);; Biological Process: coenzyme metabolic process (GO:0006732);; Biological Process: sulfur compound metabolic process (GO:0…	BEL1-like homeodomain protein 9 OS=Arabidopsis thaliana GN=BLH9 PE=1 SV=1		PREDICTED: BEL1-like homeodomain protein 9 [Glycine max]
Glyma.01G131900	3.29486	4.99754	6.02272	1.68149	1.60966	2.20526	0.00623562	-1.12294	down	Molecular Function: DNA binding (GO:0003677);;	Transcription repressor OFP2 OS=Arabidopsis thaliana GN=OFP2 PE=1 SV=1		PREDICTED: transcription repressor OFP3-like [Glycine max]
Glyma.10G231200	1.16145	3.05256	2.51488	0.9838	0.504931	0.867361	0.0480672	-1.12295	down	Molecular Function: iron ion binding (GO:0005506);; Biological Process: fatty acid biosynthetic process (GO:0006633);; Molecular Function: carotene beta-ring hydroxylase activity (GO:0010291);; Cellular Component: integral component of membrane (GO:0016021);; Biological Process: carotene metabolic process (GO:0016119);; Biological Process: xanthophyll biosynthetic process (GO:0016123);; Molecular…	Beta-carotene hydroxylase 2, chloroplastic (Fragment) OS=Capsicum annuum GN=CA2 PE=2 SV=1		beta-carotene hydroxylase BCH3 [Glycine max]
Glyma.07G047500	17.136	19.0976	24.8572	8.30629	8.35191	7.92904	6.41183e-05	-1.12347	down	--	inactive purple acid phosphatase 29 OS=Arabidopsis thaliana GN=PAP29 PE=2 SV=1		PREDICTED: inactive purple acid phosphatase 29 [Glycine max]
Glyma.06G081100	68.6831	48.5335	72.9602	22.6131	32.1451	20.0924	0.00266108	-1.12419	down	Cellular Component: extracellular region (GO:0005576);; Cellular Component: endosome (GO:0005768);; Cellular Component: Golgi apparatus (GO:0005794);; Cellular Component: trans-Golgi network (GO:0005802);; Biological Process: response to desiccation (GO:0009269);; Biological Process: response to cold (GO:0009409);; Biological Process: response to salt stress (GO:0009651);; Biological Process: res…	BURP domain protein RD22 OS=Arabidopsis thaliana GN=RD22 PE=2 SV=1		BURP domain protein GmRD22 precursor [Glycine max]
Glyma.02G211000	5.70093	7.70532	8.61907	2.78167	3.00341	2.94364	0.000329271	-1.12468	down	Molecular Function: DNA binding (GO:0003677);; Molecular Function: purine nucleobase transmembrane transporter activity (GO:0005345);; Cellular Component: integral component of plasma membrane (GO:0005887);; Biological Process: purine nucleobase transport (GO:0006863);; Cellular Component: chloroplast (GO:0009507);; Biological Process: cytokinin transport (GO:0010184);; Molecular Function: purine…	Purine permease 1 OS=Arabidopsis thaliana GN=PUP1 PE=1 SV=1		PREDICTED: purine permease 1-like [Glycine max]
Glyma.08G132200	43.8677	31.0406	67.1258	12.3463	17.1354	23.4065	0.0244419	-1.12565	down	--	--		uncharacterized protein LOC100305952 [Glycine max]
Glyma.16G020700	7.93652	12.1833	20.3908	3.63059	4.8253	6.31043	0.0320606	-1.12588	down	--	Auxin-responsive protein SAUR32 OS=Arabidopsis thaliana GN=SAUR32 PE=2 SV=1		uncharacterized protein LOC100305624 [Glycine max]
Glyma.18G260000	1.62974	2.59342	2.81311	0.83098	0.919827	0.933995	0.00533142	-1.12604	down	--	Protein NRT1/ PTR FAMILY 7.3 OS=Arabidopsis thaliana GN=NPF7.3 PE=1 SV=2		PREDICTED: protein NRT1/ PTR FAMILY 7.3-like [Glycine max]
Glyma.10G212300	25.1551	30.9923	43.1042	11.9121	8.74662	15.3493	0.00462348	-1.12647	down	Biological Process: MAPK cascade (GO:0000165);; Molecular Function: calmodulin binding (GO:0005516);; Cellular Component: Golgi apparatus (GO:0005794);; Cellular Component: plasma membrane (GO:0005886);; Biological Process: protein targeting to membrane (GO:0006612);; Biological Process: defense response (GO:0006952);; Cellular Component: plasmodesma (GO:0009506);; Biological Process: detection o…	MLO-like protein 6 OS=Arabidopsis thaliana GN=MLO6 PE=2 SV=2		hypothetical protein GLYMA_10G212300 [Glycine max]
Glyma.12G094800	3.88171	5.09399	8.25851	2.30794	1.83105	2.54914	0.011938	-1.12742	down	Biological Process: regionalization (GO:0003002);; Molecular Function: DNA binding (GO:0003677);; Cellular Component: nucleus (GO:0005634);; Cellular Component: cytoplasm (GO:0005737);; Biological Process: cellular amino acid metabolic process (GO:0006520);; Biological Process: fatty acid metabolic process (GO:0006631);; Biological Process: coenzyme metabolic process (GO:0006732);; Biological Pro…	BEL1-like homeodomain protein 1 OS=Arabidopsis thaliana GN=BLH1 PE=1 SV=1		PREDICTED: BEL1-like homeodomain protein 1 [Glycine max]
Glyma.09G036800	4.56207	7.54919	8.65053	3.51485	1.75736	2.5878	0.0144862	-1.12798	down	--	--		unknown [Glycine max]
Glyma.10G276800	1.26136	1.73999	2.49867	0.559743	0.932514	0.475734	0.0389986	-1.12911	down	Biological Process: ER to Golgi vesicle-mediated transport (GO:0006888);; Cellular Component: plasmodesma (GO:0009506);; Cellular Component: chloroplast (GO:0009507);; Biological Process: systemic acquired resistance (GO:0009627);; Cellular Component: integral component of membrane (GO:0016021);; Biological Process: response to endoplasmic reticulum stress (GO:0034976);; Biological Process: amino…	Protein NUCLEAR FUSION DEFECTIVE 4 OS=Arabidopsis thaliana GN=NFD4 PE=3 SV=1		PREDICTED: protein NUCLEAR FUSION DEFECTIVE 4-like [Glycine max]
Glyma.13G357500	16.889	24.1988	42.4762	8.78383	8.32518	13.6133	0.0280588	-1.12918	down	Biological Process: microtubule cytoskeleton organization (GO:0000226);; Molecular Function: microtubule motor activity (GO:0003777);; Molecular Function: Rho guanyl-nucleotide exchange factor activity (GO:0005089);; Cellular Component: nucleus (GO:0005634);; Cellular Component: cytoplasm (GO:0005737);; Cellular Component: microtubule associated complex (GO:0005875);; Biological Process: pollen t…	Dynein 8 kDa light chain, flagellar outer arm OS=Chlamydomonas reinhardtii PE=1 SV=1		uncharacterized protein LOC100808818 [Glycine max]
Glyma.13G299600	13.18	22.9319	24.0546	7.74769	8.65478	8.91148	0.00122426	-1.13001	down	Cellular Component: mitochondrion (GO:0005739);; Cellular Component: chloroplast (GO:0009507);; Cellular Component: integral component of membrane (GO:0016021);;	--		Peroxisomal membrane protein 2 [Glycine soja]
Glyma.01G022300	1.16172	1.51088	1.13513	0.611873	0.52646	0.249846	0.0249451	-1.1312	down	Biological Process: cellular aromatic compound metabolic process (GO:0006725);; Biological Process: signal transduction (GO:0007165);; Biological Process: glycoside metabolic process (GO:0016137);; Biological Process: cellular response to stress (GO:0033554);; Biological Process: cellular nitrogen compound metabolic process (GO:0034641);; Cellular Component: intracellular membrane-bounded organel…	7-deoxyloganetic acid glucosyltransferase OS=Catharanthus roseus GN=UGT709C2 PE=1 SV=1		PREDICTED: 7-deoxyloganetic acid glucosyltransferase-like [Glycine max]
Glyma.04G228000	4.18428	5.68215	4.30001	2.18878	1.69704	1.79291	3.37964e-07	-1.13164	down	Molecular Function: nucleotide binding (GO:0000166);; Molecular Function: protein binding (GO:0005515);; Cellular Component: nucleus (GO:0005634);; Cellular Component: cytoplasm (GO:0005737);; Biological Process: protein targeting to membrane (GO:0006612);; Biological Process: anthocyanin-containing compound biosynthetic process (GO:0009718);; Biological Process: response to ethylene (GO:0009723)…	Protein TRANSPARENT TESTA GLABRA 1 OS=Arabidopsis thaliana GN=TTG1 PE=1 SV=1		PREDICTED: protein TRANSPARENT TESTA GLABRA 1-like [Glycine max]
Glyma.10G203000	13.0212	10.5849	10.2149	3.0922	4.18202	5.27693	0.000253557	-1.13168	down	Molecular Function: ATP binding (GO:0005524);; Cellular Component: mitochondrion (GO:0005739);; Cellular Component: vacuolar membrane (GO:0005774);; Cellular Component: cytosol (GO:0005829);; Cellular Component: plasma membrane (GO:0005886);; Biological Process: obsolete ATP catabolic process (GO:0006200);; Biological Process: protein targeting to membrane (GO:0006612);; Biological Process: drug …	Pleiotropic drug resistance protein 2 OS=Nicotiana plumbaginifolia GN=PDR2 PE=2 SV=1		PREDICTED: pleiotropic drug resistance protein 2-like [Glycine max]
Glyma.01G222700	7.26106	10.1641	7.38704	3.87696	3.57833	2.41798	1.60183e-05	-1.13211	down	Biological Process: MAPK cascade (GO:0000165);; Biological Process: respiratory burst involved in defense response (GO:0002679);; Molecular Function: peroxidase activity (GO:0004601);; Molecular Function: iron ion binding (GO:0005506);; Molecular Function: calcium ion binding (GO:0005509);; Cellular Component: integral component of plasma membrane (GO:0005887);; Biological Process: protein target…	Respiratory burst oxidase homolog protein F OS=Arabidopsis thaliana GN=RBOHF PE=1 SV=1		PREDICTED: respiratory burst oxidase homolog protein A-like [Glycine max]
Glyma.06G309200	54.1499	24.599	47.6848	15.7177	16.7184	16.1502	0.00963381	-1.13312	down	Molecular Function: DNA binding (GO:0003677);; Molecular Function: chromatin binding (GO:0003682);; Molecular Function: transcription factor activity, sequence-specific DNA binding (GO:0003700);; Cellular Component: nucleus (GO:0005634);; Biological Process: regulation of transcription, DNA-templated (GO:0006355);; Cellular Component: chloroplast (GO:0009507);; Biological Process: gravitropism (G…	Transcription factor RADIALIS OS=Antirrhinum majus GN=RAD PE=1 SV=1		PREDICTED: protein RADIALIS-like 1 [Glycine max]
Glyma.13G296300	1.43596	2.45575	1.56883	0.834344	0.56917	0.663389	0.00327109	-1.1332	down	Biological Process: MAPK cascade (GO:0000165);; Molecular Function: nucleotide binding (GO:0000166);; Molecular Function: protein tyrosine kinase activity (GO:0004713);; Cellular Component: vacuole (GO:0005773);; Cellular Component: plasma membrane (GO:0005886);; Biological Process: regulation of transcription, DNA-templated (GO:0006355);; Biological Process: N-terminal protein myristoylation (GO…	L-type lectin-domain containing receptor kinase VII.2 OS=Arabidopsis thaliana GN=LECRK72 PE=3 SV=2		hypothetical protein GLYMA_13G296300 [Glycine max]
Glyma.01G092900	1.53987	1.95625	2.29212	0.94026	0.79465	0.536595	0.00190574	-1.1335	down	Molecular Function: magnesium ion binding (GO:0000287);; Molecular Function: phospholipid-translocating ATPase activity (GO:0004012);; Molecular Function: calmodulin binding (GO:0005516);; Molecular Function: ATP binding (GO:0005524);; Cellular Component: plasma membrane (GO:0005886);; Biological Process: cation transport (GO:0006812);; Cellular Component: chloroplast envelope (GO:0009941);; Mole…	Putative phospholipid-transporting ATPase 9 OS=Arabidopsis thaliana GN=ALA9 PE=3 SV=1		PREDICTED: putative phospholipid-transporting ATPase 9 [Glycine max]
Glyma.07G240800	20.7529	30.2776	45.4388	7.66366	13.6113	13.7772	0.0253337	-1.13432	down	--	--		hypothetical protein GLYMA_07G240800 [Glycine max]
Glyma.18G009800	6.1598	6.37661	2.93561	1.67102	2.14903	1.55632	0.00826974	-1.13573	down	--	--		PREDICTED: uncharacterized protein LOC100500344 [Glycine max]
Glyma.02G293300	3.60034	9.06534	10.5643	3.50147	3.29382	1.51302	0.04919	-1.13595	down	Molecular Function: transcription factor activity, sequence-specific DNA binding (GO:0003700);; Cellular Component: nucleolus (GO:0005730);; Cellular Component: cytoplasm (GO:0005737);; Biological Process: regulation of transcription, DNA-templated (GO:0006355);; Biological Process: cellular protein modification process (GO:0006464);; Molecular Function: 5S rRNA binding (GO:0008097);; Biological …	Transcription factor IIIA OS=Arabidopsis thaliana GN=TFIIIA PE=1 SV=1		PREDICTED: zinc finger protein 695-like [Glycine max]
Glyma.05G120200	0.959864	1.09825	1.54056	0.41718	0.486439	0.352794	0.0317605	-1.13658	down	--	--		PREDICTED: putative protein TPRXL [Glycine max]
Glyma.08G119900	3.39122	5.75386	6.05446	1.85906	2.50466	1.36533	0.0130884	-1.13706	down	Biological Process: nuclear-transcribed mRNA catabolic process (GO:0000956);; Biological Process: respiratory burst involved in defense response (GO:0002679);; Molecular Function: DNA binding (GO:0003677);; Molecular Function: transcription factor activity, sequence-specific DNA binding (GO:0003700);; Molecular Function: protein binding (GO:0005515);; Cellular Component: nucleus (GO:0005634);; Ce…	Heat stress transcription factor A-4a OS=Arabidopsis thaliana GN=HSFA4A PE=2 SV=1		heat stress transcription factor Hsf-13 [Glycine max]
Glyma.05G133700	21.758	21.6523	25.7934	9.32572	9.81192	8.72561	2.40995e-06	-1.13721	down	--	LysM domain-containing GPI-anchored protein 2 OS=Arabidopsis thaliana GN=LYM2 PE=1 SV=1		PREDICTED: lysM domain-containing GPI-anchored protein 2 [Glycine max]
Glyma.14G150200	16.6098	14.0368	21.421	5.78844	4.13142	9.64274	0.0165535	-1.13728	down	Molecular Function: carboxylic ester hydrolase activity (GO:0004091);; Molecular Function: cholinesterase activity (GO:0004104);; Molecular Function: alpha-L-fucosidase activity (GO:0004560);; Biological Process: lipid metabolic process (GO:0006629);; Biological Process: defense response (GO:0006952);; Cellular Component: plant-type cell wall (GO:0009505);; Cellular Component: plasmodesma (GO:000…	Esterase OS=Hevea brasiliensis PE=1 SV=1		PREDICTED: esterase-like isoform X1 [Glycine max]
Glyma.19G187400	14.969	15.5034	29.4295	5.71378	10.5636	5.77662	0.0245396	-1.13729	down	--	UDP-glycosyltransferase 73C2 OS=Arabidopsis thaliana GN=UGT73C2 PE=3 SV=1		UDP-glucosyltransferase family protein [Glycine max]
Glyma.08G002100	8.21503	10.2504	10.4243	3.75835	4.44709	3.23824	1.77283e-05	-1.13751	down	Molecular Function: triglyceride lipase activity (GO:0004806);; Biological Process: lipid metabolic process (GO:0006629);; Biological Process: signal transduction (GO:0007165);; Biological Process: response to bacterium (GO:0009617);; Biological Process: response to endogenous stimulus (GO:0009719);; Biological Process: regulation of cell death (GO:0010941);; Biological Process: regulation of cel…	Lipase-like PAD4 OS=Arabidopsis thaliana GN=PAD4 PE=1 SV=1		Lipase [Glycine soja]
Glyma.01G040900	0.283325	0.586617	0.430078	0.130788	0.193331	0.121709	0.032847	-1.13781	down	Molecular Function: nucleic acid binding (GO:0003676);; Molecular Function: RNA helicase activity (GO:0003724);; Molecular Function: ATP-dependent RNA helicase activity (GO:0004004);; Molecular Function: ATP binding (GO:0005524);; Cellular Component: nucleus (GO:0005634);; Cellular Component: cytosol (GO:0005829);; Biological Process: DNA methylation (GO:0006306);; Biological Process: chromatin s…	Pre-mRNA-splicing factor ATP-dependent RNA helicase DEAH1 OS=Arabidopsis thaliana GN=ESP3 PE=1 SV=1		PREDICTED: putative pre-mRNA-splicing factor ATP-dependent RNA helicase DHX16 [Glycine max]
Glyma.U007700	3.95495	2.96507	3.02692	1.55158	1.0458	1.83074	0.00232262	-1.13805	down	Molecular Function: phosphoprotein phosphatase activity (GO:0004721);; Molecular Function: ubiquitin-protein transferase activity (GO:0004842);; Cellular Component: nuclear envelope (GO:0005635);; Cellular Component: mitochondrion (GO:0005739);; Cellular Component: endoplasmic reticulum membrane (GO:0005789);; Biological Process: protein targeting to membrane (GO:0006612);; Biological Process: pr…	Outer envelope protein 64, chloroplastic OS=Arabidopsis thaliana GN=OEP64 PE=1 SV=1		PREDICTED: uncharacterized protein LOC100787266 isoform X1 [Glycine max]
Glyma.04G095900	16.9114	15.221	19.5361	5.89258	6.4256	7.99447	0.000345167	-1.13835	down	Molecular Function: catalytic activity (GO:0003824);; Molecular Function: protein kinase activity (GO:0004672);; Biological Process: primary metabolic process (GO:0044238);; Biological Process: cellular macromolecule metabolic process (GO:0044260);; Cellular Component: cell periphery (GO:0071944);;	--		PREDICTED: uncharacterized protein LOC100799725 [Glycine max]
Glyma.09G248600	111.696	104.909	70.9287	42.2267	44.049	28.3503	0.000140304	-1.1391	down	--	Calreticulin-3 OS=Arabidopsis thaliana GN=CRT3 PE=1 SV=2		hypothetical protein GLYMA_09G248600 [Glycine max]
Glyma.19G003700	2.84644	6.29293	3.64915	1.79227	1.61355	1.37962	0.00434603	-1.13937	down	Cellular Component: cytosol (GO:0005829);;	--		hypothetical protein GLYMA_19G003700 [Glycine max]
Glyma.15G069100	9.18498	12.4675	10.6123	4.23887	5.13352	3.33413	4.9116e-05	-1.13952	down	Cellular Component: mitochondrion (GO:0005739);; Cellular Component: early endosome (GO:0005769);; Cellular Component: Golgi apparatus (GO:0005794);; Cellular Component: trans-Golgi network (GO:0005802);; Cellular Component: cytosol (GO:0005829);; Cellular Component: plasma membrane (GO:0005886);; Biological Process: receptor-mediated endocytosis (GO:0006898);; Biological Process: membrane fusion…	Secretory carrier-associated membrane protein 1 OS=Oryza sativa subsp. japonica GN=SCAMP1 PE=2 SV=1		PREDICTED: secretory carrier-associated membrane protein [Glycine max]
Glyma.06G059700	1.32131	2.67474	1.89187	0.886752	0.719115	0.54403	0.0121023	-1.14099	down	Molecular Function: protein serine/threonine phosphatase activity (GO:0004722);; Cellular Component: plasma membrane (GO:0005886);; Biological Process: protein dephosphorylation (GO:0006470);; Cellular Component: protein serine/threonine phosphatase complex (GO:0008287);; Biological Process: defense response to bacterium (GO:0042742);; Biological Process: interspecies interaction between organism…	protein phosphatase 2C 59 OS=Arabidopsis thaliana GN=WIN2 PE=1 SV=1		PREDICTED: uncharacterized protein LOC100807396 isoform X1 [Glycine max]
Glyma.01G239600	12.9918	24.1397	16.8814	9.46691	6.301	5.1222	0.000968905	-1.1413	down	Biological Process: developmental process involved in reproduction (GO:0003006);; Molecular Function: carboxylic ester hydrolase activity (GO:0004091);; Cellular Component: cytosol (GO:0005829);; Biological Process: defense response (GO:0006952);; Biological Process: metabolic process (GO:0008152);; Biological Process: anatomical structure morphogenesis (GO:0009653);; Biological Process: post-emb…	2-hydroxyisoflavanone dehydratase OS=Glycine max GN=HIDH PE=1 SV=1		2-hydroxyisoflavanone dehydratase [Glycine max]
Glyma.18G301500	8.28717	13.0188	16.5994	5.36027	6.2168	2.12385	0.0296962	-1.14203	down	Molecular Function: DNA binding (GO:0003677);; Molecular Function: transcription factor activity, sequence-specific DNA binding (GO:0003700);; Molecular Function: protein binding (GO:0005515);; Cellular Component: nucleus (GO:0005634);; Biological Process: regulation of transcription, DNA-templated (GO:0006355);; Biological Process: protein targeting to membrane (GO:0006612);; Biological Process:…	NAC domain-containing protein 83 OS=Arabidopsis thaliana GN=NAC083 PE=1 SV=1	NAC82	NAC domain protein [Glycine max]
Glyma.18G038700	1.26129	1.69613	1.60399	0.391062	0.613589	0.63068	0.019305	-1.1426	down	--	Uncharacterized protein At1g66480 OS=Arabidopsis thaliana GN=At1g66480 PE=2 SV=1		PREDICTED: uncharacterized protein At1g66480-like [Glycine max]
Glyma.14G111400	10.5734	11.4373	13.472	5.58305	5.01453	3.51717	9.6385e-05	-1.14297	down	Cellular Component: membrane (GO:0016020);; Biological Process: primary metabolic process (GO:0044238);; Biological Process: cellular macromolecule metabolic process (GO:0044260);; Cellular Component: cell part (GO:0044464);;	--		PREDICTED: uncharacterized protein LOC100806546 [Glycine max]
Glyma.09G168700	6.96348	9.70411	4.67409	2.90617	3.09279	2.72339	0.00130593	-1.14344	down	--	cyclic nucleotide-gated ion channel 20, chloroplastic OS=Arabidopsis thaliana GN=CNGC20 PE=2 SV=1		PREDICTED: cyclic nucleotide-gated ion channel 20, chloroplastic isoform X1 [Glycine max]
Glyma.07G213000	6.68159	4.44383	5.36384	1.99978	2.50127	1.92099	0.00166788	-1.14422	down	--	--		PREDICTED: uncharacterized protein LOC100806882 isoform X1 [Glycine max]
Glyma.08G248000	11.8402	17.967	19.1309	6.32511	7.85733	4.6254	0.00183109	-1.14427	down	Biological Process: isoflavonoid biosynthetic process (GO:0009717);; Biological Process: methylation (GO:0032259);; Molecular Function: isoflavone 7-O-methyltransferase activity (GO:0033800);; Molecular Function: metal ion binding (GO:0046872);; Molecular Function: protein dimerization activity (GO:0046983);;	Isoflavone 7-O-methyltransferase OS=Glycyrrhiza echinata GN=D7OMT PE=1 SV=1		PREDICTED: isoflavone 7-O-methyltransferase-like [Glycine max]
Glyma.19G095300	3.73766	7.55551	10.436	2.46221	2.84899	2.62747	0.0199709	-1.14432	down	Biological Process: MAPK cascade (GO:0000165);; Molecular Function: core promoter proximal region sequence-specific DNA binding (GO:0000987);; Molecular Function: core promoter binding (GO:0001047);; Molecular Function: transcription factor activity, sequence-specific DNA binding (GO:0003700);; Molecular Function: protein binding (GO:0005515);; Cellular Component: nucleus (GO:0005634);; Biologica…	Transcription factor TCP20 OS=Arabidopsis thaliana GN=TCP20 PE=1 SV=1		hypothetical protein GLYMA_19G095300 [Glycine max]
Glyma.15G009900	10.0206	5.61093	8.89814	4.07336	3.2187	1.26824	0.0355641	-1.1447	down	--	MAPK kinase substrate protein At1g80180 OS=Arabidopsis thaliana GN=At1g80180 PE=1 SV=1		hypothetical protein GLYMA_15G009900 [Glycine max]
Glyma.20G053400	26.6177	21.7813	26.2652	7.6628	10.0334	11.6772	0.000858939	-1.14602	down	--	UPF0481 protein At3g47200 OS=Arabidopsis thaliana GN=At3g47200 PE=2 SV=1		PREDICTED: UPF0481 protein At3g47200-like isoform X2 [Glycine max]
Glyma.14G205600	4.29038	4.98956	5.41137	1.83956	2.09383	1.86339	2.54736e-05	-1.14659	down	Molecular Function: DNA binding (GO:0003677);; Molecular Function: transcription factor activity, sequence-specific DNA binding (GO:0003700);; Cellular Component: nucleus (GO:0005634);; Biological Process: regulation of transcription, DNA-templated (GO:0006355);;	Pathogenesis-related genes transcriptional activator PTI6 OS=Solanum lycopersicum GN=PTI6 PE=2 SV=1		PREDICTED: pathogenesis-related genes transcriptional activator PTI6-like [Glycine max]
Glyma.03G066800	40.3057	55.3659	111.654	21.7498	24.7528	29.4161	0.0231548	-1.14679	down	Cellular Component: nucleus (GO:0005634);; Cellular Component: cytosol (GO:0005829);; Biological Process: cellular aromatic compound metabolic process (GO:0006725);; Molecular Function: alcohol dehydrogenase (NADP+) activity (GO:0008106);; Biological Process: response to cold (GO:0009409);; Biological Process: response to water deprivation (GO:0009414);; Cellular Component: chloroplast (GO:000950…	NADPH-dependent aldo-keto reductase, chloroplastic OS=Arabidopsis thaliana GN=AKR4C9 PE=1 SV=1		PREDICTED: aldo-keto reductase family 4 member C9 [Glycine max]
Glyma.04G061500	2.67707	4.70249	7.97213	2.396	1.9369	1.12166	0.0439021	-1.14844	down	Molecular Function: protein serine/threonine kinase activity (GO:0004674);; Molecular Function: ATP binding (GO:0005524);; Biological Process: protein phosphorylation (GO:0006468);; Biological Process: signal transduction (GO:0007165);;	CBL-interacting serine/threonine-protein kinase 25 OS=Arabidopsis thaliana GN=CIPK25 PE=2 SV=1		hypothetical protein GLYMA_04G061500 [Glycine max]
Glyma.18G110700	3.0171	4.54272	4.22436	2.18819	0.945259	1.25507	0.010797	-1.14855	down	Biological Process: MAPK cascade (GO:0000165);; Biological Process: response to hypoxia (GO:0001666);; Molecular Function: DNA binding (GO:0003677);; Molecular Function: transcription factor activity, sequence-specific DNA binding (GO:0003700);; Cellular Component: nucleus (GO:0005634);; Biological Process: trehalose biosynthetic process (GO:0005992);; Biological Process: regulation of transcript…	Transcription factor JUNGBRUNNEN 1 OS=Arabidopsis thaliana GN=JUB1 PE=1 SV=1		PREDICTED: transcription factor JUNGBRUNNEN 1 [Glycine max]
Glyma.08G178100	9.1914	9.03264	13.0269	4.38056	4.86063	2.81722	0.00279187	-1.14901	down	Molecular Function: IMP dehydrogenase activity (GO:0003938);; Cellular Component: mitochondrion (GO:0005739);; Cellular Component: cytosol (GO:0005829);; Biological Process: response to symbiotic fungus (GO:0009610);; Molecular Function: oxidoreductase activity, acting on single donors with incorporation of molecular oxygen, incorporation of two atoms of oxygen (GO:0016702);; Molecular Function: …	--		PREDICTED: nitronate monooxygenase [Glycine max]
Glyma.04G050400	8.70624	11.7705	9.28069	4.63975	4.3538	2.5456	0.000236928	-1.14959	down	Biological Process: maltose metabolic process (GO:0000023);; Molecular Function: ferrochelatase activity (GO:0004325);; Molecular Function: protein serine/threonine kinase activity (GO:0004674);; Molecular Function: protein binding (GO:0005515);; Cellular Component: nucleus (GO:0005634);; Cellular Component: mitochondrion (GO:0005739);; Biological Process: pentose-phosphate shunt (GO:0006098);; B…	Ferrochelatase-2, chloroplastic OS=Cucumis sativus GN=HEMH PE=2 SV=1		PREDICTED: ferrochelatase-2, chloroplastic [Glycine max]
Glyma.06G065200	10.9708	12.8495	22.8374	6.65684	7.02861	4.69717	0.00667328	-1.1497	down	Molecular Function: transcription factor activity, sequence-specific DNA binding (GO:0003700);; Molecular Function: protein binding (GO:0005515);; Cellular Component: nucleus (GO:0005634);; Cellular Component: cytosol (GO:0005829);; Biological Process: regulation of transcription, DNA-templated (GO:0006355);; Biological Process: cell adhesion (GO:0007155);; Biological Process: response to light s…	Homeobox protein knotted-1-like 3 OS=Malus domestica PE=2 SV=1		PREDICTED: homeobox protein knotted-1-like 3 isoform X2 [Glycine max]
Glyma.02G203400	4.00611	4.18354	5.20548	1.84413	1.28203	1.99474	0.00244295	-1.1498	down	Molecular Function: voltage-gated potassium channel activity (GO:0005249);; Cellular Component: nucleus (GO:0005634);; Biological Process: potassium ion transport (GO:0006813);; Cellular Component: voltage-gated potassium channel complex (GO:0008076);;	BTB/POZ domain-containing protein At2g24240 OS=Arabidopsis thaliana GN=At2g24240 PE=2 SV=1		PREDICTED: BTB/POZ domain-containing protein At2g24240-like [Glycine max]
Glyma.19G081200	2.32279	2.94611	2.64001	0.987773	1.03723	1.07635	5.05623e-06	-1.15033	down	Biological Process: MAPK cascade (GO:0000165);; Biological Process: polysaccharide catabolic process (GO:0000272);; Molecular Function: protein kinase activity (GO:0004672);; Molecular Function: protein binding (GO:0005515);; Cellular Component: plasma membrane (GO:0005886);; Biological Process: protein phosphorylation (GO:0006468);; Biological Process: pattern specification process (GO:0007389);…	MDIS1-interacting receptor like kinase 2 OS=Arabidopsis thaliana GN=MIK2 PE=1 SV=3		PREDICTED: LRR receptor-like serine/threonine-protein kinase At4g08850 [Glycine max]
Glyma.19G033500	1.01934	1.51409	1.21918	0.654251	0.340721	0.370284	0.0131521	-1.15056	down	Biological Process: polysaccharide biosynthetic process (GO:0000271);; Biological Process: polysaccharide catabolic process (GO:0000272);; Cellular Component: mitochondrial respiratory chain complex III (GO:0005750);; Biological Process: starch metabolic process (GO:0005982);; Biological Process: glycolytic process (GO:0006096);; Biological Process: calcium ion transport (GO:0006816);; Biological…	Protein COBRA OS=Arabidopsis thaliana GN=COB PE=2 SV=1		PREDICTED: protein COBRA-like [Glycine max]
Glyma.15G088000	19.8966	19.2719	11.4511	7.95042	7.71326	2.75846	0.0177568	-1.15115	down	Molecular Function: protease binding (GO:0002020);; Molecular Function: receptor activity (GO:0004872);; Molecular Function: KDEL sequence binding (GO:0005046);; Molecular Function: ATP binding (GO:0005524);; Cellular Component: cell wall (GO:0005618);; Cellular Component: mitochondrion (GO:0005739);; Cellular Component: vacuolar membrane (GO:0005774);; Cellular Component: endoplasmic reticulum l…	Heat shock 70 kDa protein OS=Glycine max GN=HSP70 PE=3 SV=1		hypothetical protein GLYMA_15G088000 [Glycine max]
Glyma.20G114800	5.6495	8.78967	5.86708	2.53142	2.88	2.4529	2.06889e-05	-1.15159	down	--	--		PREDICTED: uncharacterized protein LOC100815402 [Glycine max]
Glyma.17G010600	7.37806	8.06954	6.2386	3.38167	3.31966	1.92701	0.000101878	-1.15167	down	--	Lysine-specific demethylase JMJ25 OS=Arabidopsis thaliana GN=JMJ25 PE=1 SV=1		PREDICTED: lysine-specific demethylase JMJ25-like isoform X1 [Glycine max]
Glyma.11G199300	7.4982	8.02203	8.33013	3.38374	3.63227	2.18588	0.000789723	-1.15192	down	Molecular Function: transcription factor activity, sequence-specific DNA binding (GO:0003700);; Cellular Component: nucleolus (GO:0005730);; Biological Process: oligopeptide transport (GO:0006857);; Biological Process: amino acid transport (GO:0006865);; Biological Process: nucleotide biosynthetic process (GO:0009165);; Biological Process: response to water deprivation (GO:0009414);; Biological P…	Pathogenesis-related genes transcriptional activator PTI6 OS=Solanum lycopersicum GN=PTI6 PE=2 SV=1		hypothetical protein GLYMA_11G199300 [Glycine max]
Glyma.02G227000	14.214	17.8656	22.3144	7.07497	8.46166	5.43654	0.000708676	-1.15227	down	Biological Process: immune system process (GO:0002376);; Molecular Function: DNA binding (GO:0003677);; Molecular Function: transcription factor activity, sequence-specific DNA binding (GO:0003700);; Molecular Function: RNA binding (GO:0003723);; Cellular Component: nucleus (GO:0005634);; Cellular Component: cytoplasm (GO:0005737);; Cellular Component: plasma membrane (GO:0005886);; Biological Pr…	Zinc finger CCCH domain-containing protein 66 OS=Arabidopsis thaliana GN=At5g58620 PE=2 SV=1		PREDICTED: zinc finger CCCH domain-containing protein 66-like [Glycine max]
Glyma.08G002600	6.81982	11.9114	8.6929	3.31522	4.90556	1.61088	0.0195212	-1.15243	down	Molecular Function: aspartic-type endopeptidase activity (GO:0004190);; Cellular Component: extracellular region (GO:0005576);; Biological Process: proteolysis (GO:0006508);; Biological Process: defense response (GO:0006952);; Molecular Function: peptidase activity (GO:0008233);; Biological Process: response to biotic stimulus (GO:0009607);; Biological Process: response to organic substance (GO:0…	Aspartic proteinase Asp1 OS=Oryza sativa subsp. japonica GN=ASP1 PE=2 SV=1		PREDICTED: aspartic proteinase Asp1-like [Glycine max]
Glyma.07G121900	4.8417	7.42175	4.4666	2.21161	2.51142	1.56556	0.000241629	-1.15314	down	Molecular Function: ATP binding (GO:0005524);; Cellular Component: plasma membrane (GO:0005886);; Biological Process: obsolete ATP catabolic process (GO:0006200);; Cellular Component: plasmodesma (GO:0009506);; Biological Process: response to nematode (GO:0009624);; Cellular Component: integral component of membrane (GO:0016021);; Molecular Function: ATPase activity, coupled to transmembrane move…	ABC transporter C family member 9 OS=Arabidopsis thaliana GN=ABCC9 PE=2 SV=2		PREDICTED: putative ABC transporter C family member 15 [Glycine max]
Glyma.19G246000	19.4513	27.2575	47.449	11.6758	13.3178	8.02082	0.0186754	-1.15399	down	Biological Process: microtubule bundle formation (GO:0001578);; Cellular Component: nucleus (GO:0005634);; Biological Process: DNA replication (GO:0006260);; Biological Process: establishment or maintenance of cell polarity (GO:0007163);; Molecular Function: microtubule binding (GO:0008017);; Biological Process: multidimensional cell growth (GO:0009825);; Cellular Component: chloroplast envelope …	Protein WVD2-like 2 OS=Arabidopsis thaliana GN=WDL2 PE=2 SV=1		PREDICTED: protein WVD2-like 1 isoform X1 [Glycine max]
Glyma.16G144000	6.51535	7.22997	9.42437	2.7157	3.76498	2.51961	0.0012479	-1.1542	down	--	Wall-associated receptor kinase-like 14 OS=Arabidopsis thaliana GN=WAKL14 PE=2 SV=2		PREDICTED: wall-associated receptor kinase-like 14 [Glycine max]
Glyma.14G001300	12.4761	11.7715	11.7142	5.83029	5.08074	3.71883	4.08972e-06	-1.15474	down	Biological Process: RNA splicing, via endonucleolytic cleavage and ligation (GO:0000394);; Biological Process: respiratory burst involved in defense response (GO:0002679);; Molecular Function: protein serine/threonine kinase activity (GO:0004674);; Molecular Function: non-membrane spanning protein tyrosine kinase activity (GO:0004715);; Molecular Function: protein binding (GO:0005515);; Molecular…	serine/threonine-protein kinase PIX13 OS=Arabidopsis thaliana GN=PIX13 PE=1 SV=2		protein kinase [Glycine max]
Glyma.06G130200	8.73379	13.8936	14.288	5.34776	4.9373	3.77791	4.70943e-05	-1.15479	down	--	--		PREDICTED: uncharacterized protein LOC100782455 isoform X1 [Glycine max]
Glyma.02G059600	7.41138	9.95866	5.50274	3.32138	3.45634	1.67227	0.00593666	-1.15529	down	Molecular Function: calcium ion binding (GO:0005509);; Cellular Component: nucleus (GO:0005634);; Cellular Component: plasma membrane (GO:0005886);; Biological Process: response to cold (GO:0009409);; Biological Process: double fertilization forming a zygote and endosperm (GO:0009567);; Biological Process: response to wounding (GO:0009611);; Biological Process: response to ethylene (GO:0009723);;…	calcium-binding protein CML41 OS=Arabidopsis thaliana GN=CML41 PE=2 SV=2		Putative calcium-binding protein CML41 [Glycine soja]
Glyma.08G016300	4.73472	7.35212	10.2925	1.82258	2.46156	3.29584	0.0235197	-1.15545	down	--	E3 ubiquitin-protein ligase RHB1A OS=Arabidopsis thaliana GN=RHB1A PE=2 SV=1		PREDICTED: uncharacterized protein LOC100816369 isoform X1 [Glycine max]
Glyma.15G261200	16.1895	23.6193	29.3261	9.68713	9.47428	7.70869	0.000414848	-1.15787	down	Molecular Function: protein serine/threonine kinase activity (GO:0004674);; Molecular Function: ATP binding (GO:0005524);; Biological Process: protein phosphorylation (GO:0006468);;	Serine/threonine-protein kinase CTR1 OS=Arabidopsis thaliana GN=CTR1 PE=1 SV=1		PREDICTED: serine/threonine-protein kinase DDB_G0282963 [Glycine max]
Glyma.13G297700	3.11614	4.53052	3.70341	1.43894	1.31793	1.61328	0.000170855	-1.1581	down	Molecular Function: ubiquitin-protein transferase activity (GO:0004842);; Molecular Function: protein binding (GO:0005515);; Cellular Component: endoplasmic reticulum membrane (GO:0005789);; Biological Process: response to osmotic stress (GO:0006970);; Biological Process: peroxisome organization (GO:0007031);; Molecular Function: zinc ion binding (GO:0008270);; Biological Process: response to col…	E3 ubiquitin-protein ligase RMA1H1 OS=Capsicum annuum GN=RMA1H1 PE=1 SV=1		PREDICTED: E3 ubiquitin-protein ligase RMA1H1-like [Glycine max]
Glyma.20G156800	8.95808	9.73757	10.7967	3.27714	4.13774	4.02492	8.13941e-05	-1.15863	down	Molecular Function: DNA binding (GO:0003677);; Molecular Function: transcription factor activity, sequence-specific DNA binding (GO:0003700);; Cellular Component: nucleus (GO:0005634);; Cellular Component: cytoplasm (GO:0005737);; Biological Process: regulation of transcription, DNA-templated (GO:0006355);; Biological Process: response to stress (GO:0006950);; Biological Process: signal transduct…	Heat stress transcription factor B-2a OS=Arabidopsis thaliana GN=HSFB2A PE=2 SV=1		heat stress transcription factor Hsf-38 [Glycine max]
Glyma.02G095900	1.43177	1.81829	2.13638	0.690089	0.606564	0.513848	0.00165122	-1.15999	down	Biological Process: growth (GO:0040007);; Biological Process: single-organism cellular process (GO:0044763);;	--		PREDICTED: uncharacterized protein LOC100796873 [Glycine max]
Glyma.13G285400	0.899414	1.7295	1.88576	0.627967	0.656006	0.285675	0.0346853	-1.16002	down	Biological Process: tryptophan biosynthetic process (GO:0000162);; Molecular Function: transcription factor activity, sequence-specific DNA binding (GO:0003700);; Molecular Function: anthranilate phosphoribosyltransferase activity (GO:0004048);; Molecular Function: signal transducer activity (GO:0004871);; Molecular Function: protein binding (GO:0005515);; Cellular Component: nucleus (GO:0005634)…	Chitin-inducible gibberellin-responsive protein 1 OS=Oryza sativa subsp. japonica GN=CIGR1 PE=2 SV=1		PREDICTED: chitin-inducible gibberellin-responsive protein 1-like [Glycine max]
Glyma.14G198000	6.51771	9.51705	11.023	4.0483	3.14481	3.28228	0.000402326	-1.16037	down	Biological Process: metabolic process (GO:0008152);; Molecular Function: transferase activity, transferring hexosyl groups (GO:0016758);;	UDP-glycosyltransferase 87A1 OS=Arabidopsis thaliana GN=UGT87A1 PE=2 SV=1		PREDICTED: UDP-glycosyltransferase 87A1-like [Glycine max]
Glyma.20G119000	1.98963	2.62379	1.8903	0.503516	0.782633	1.15493	0.0156442	-1.16061	down	Biological Process: MAPK cascade (GO:0000165);; Biological Process: response to molecule of bacterial origin (GO:0002237);; Molecular Function: protein serine/threonine kinase activity (GO:0004674);; Molecular Function: ATP binding (GO:0005524);; Cellular Component: extracellular region (GO:0005576);; Cellular Component: plasma membrane (GO:0005886);; Biological Process: regulation of transcripti…	Rust resistance kinase Lr10 OS=Triticum aestivum GN=LRK10 PE=2 SV=1		hypothetical protein GLYMA_20G119000 [Glycine max]
Glyma.15G256300	13.523	13.735	16.9812	4.41826	5.93407	6.21416	0.00139223	-1.16194	down	--	--		hypothetical protein GLYMA_15G256300 [Glycine max]
Glyma.16G117400	3.93299	3.75962	4.03497	1.27394	2.4515	1.2472	0.00357417	-1.16254	down	Biological Process: RNA splicing, via endonucleolytic cleavage and ligation (GO:0000394);; Molecular Function: protein serine/threonine kinase activity (GO:0004674);; Molecular Function: protein binding (GO:0005515);; Molecular Function: ATP binding (GO:0005524);; Cellular Component: nucleolus (GO:0005730);; Cellular Component: plasma membrane (GO:0005886);; Biological Process: protein phosphoryl…	serine/threonine-protein kinase CST OS=Arabidopsis thaliana GN=CST PE=1 SV=2		PREDICTED: serine/threonine-protein kinase Cx32, chloroplastic isoform X2 [Glycine max]
Glyma.14G054900	5.66636	7.16047	12.3249	3.0419	4.31019	1.73147	0.0288223	-1.16299	down	Molecular Function: soluble NSF attachment protein activity (GO:0005483);; Cellular Component: vacuole (GO:0005773);; Cellular Component: vacuolar membrane (GO:0005774);; Cellular Component: plasma membrane (GO:0005886);; Biological Process: intracellular protein transport (GO:0006886);; Cellular Component: plasmodesma (GO:0009506);; Cellular Component: chloroplast (GO:0009507);; Biological Proce…	Alpha-soluble NSF attachment protein 2 OS=Arabidopsis thaliana GN=ASNAP2 PE=1 SV=1		hypothetical protein GLYMA_14G054900 [Glycine max]
Glyma.05G209100	4.9468	6.40318	6.35231	2.21153	2.47761	2.18907	8.26379e-06	-1.16364	down	--	Uncharacterized protein At1g76660 OS=Arabidopsis thaliana GN=At1g76660 PE=2 SV=1		PREDICTED: uncharacterized protein LOC100791666 isoform X1 [Glycine max]
Glyma.08G319300	0.315541	0.346104	0.437876	0.138539	0.122143	0.114752	0.0292053	-1.16435	down	Molecular Function: binding (GO:0005488);; Biological Process: defense response (GO:0006952);; Cellular Component: membrane (GO:0016020);; Cellular Component: cell part (GO:0044464);; Biological Process: single-organism process (GO:0044699);;	Disease resistance protein RPM1 OS=Arabidopsis thaliana GN=RPM1 PE=1 SV=1		PREDICTED: disease resistance protein RPM1-like [Glycine max]
Glyma.12G018100	7.97816	18.544	28.618	6.7868	4.91567	7.65371	0.0320935	-1.1646	down	Biological Process: regulation of transcription, DNA-templated (GO:0006355);;	Scarecrow-like protein 4 OS=Arabidopsis thaliana GN=SCL4 PE=2 SV=1		PREDICTED: scarecrow-like protein 4 [Glycine max]
Glyma.14G223600	20.0672	12.8423	20.4639	4.01034	9.71862	5.39954	0.0199054	-1.16475	down	Cellular Component: mitochondrion (GO:0005739);; Cellular Component: peroxisome (GO:0005777);; Cellular Component: cytosol (GO:0005829);; Biological Process: defense response (GO:0006952);; Biological Process: signal transduction (GO:0007165);; Biological Process: response to wounding (GO:0009611);; Biological Process: jasmonic acid biosynthetic process (GO:0009695);; Biological Process: response…	12-oxophytodienoate reductase 1 OS=Arabidopsis thaliana GN=OPR1 PE=1 SV=2		PREDICTED: putative 12-oxophytodienoate reductase 11 [Glycine max]
Glyma.02G010900	2.45419	5.31098	3.00548	0.89906	1.53233	1.33327	0.0138137	-1.16485	down	Biological Process: respiratory burst involved in defense response (GO:0002679);; Molecular Function: transcription factor activity, sequence-specific DNA binding (GO:0003700);; Cellular Component: nucleus (GO:0005634);; Biological Process: regulation of transcription, DNA-templated (GO:0006355);; Biological Process: response to osmotic stress (GO:0006970);; Biological Process: response to nemato…	WRKY transcription factor 23 OS=Arabidopsis thaliana GN=WRKY23 PE=2 SV=1	GmWRKY67	Putative WRKY transcription factor 23 [Glycine soja]
Glyma.08G187600	3.37236	3.42737	2.68514	0.90501	1.35499	1.21385	0.00050668	-1.16562	down	Molecular Function: inward rectifier potassium channel activity (GO:0005242);; Molecular Function: voltage-gated potassium channel activity (GO:0005249);; Cellular Component: mitochondrion (GO:0005739);; Cellular Component: endoplasmic reticulum (GO:0005783);; Cellular Component: plasma membrane (GO:0005886);; Biological Process: potassium ion transport (GO:0006813);; Biological Process: response…	Potassium channel AKT2/3 OS=Arabidopsis thaliana GN=AKT2 PE=1 SV=1		PREDICTED: potassium channel AKT2/3 isoform X1 [Glycine max]
Glyma.19G255300	13.4335	16.9335	15.4333	5.93498	6.63162	5.43346	1.01275e-09	-1.16586	down	Molecular Function: intracellular cyclic nucleotide activated cation channel activity (GO:0005221);; Molecular Function: intracellular cAMP activated cation channel activity (GO:0005222);; Molecular Function: inward rectifier potassium channel activity (GO:0005242);; Molecular Function: calcium channel activity (GO:0005262);; Molecular Function: calmodulin binding (GO:0005516);; Biological Proces…	Cyclic nucleotide-gated ion channel 1 OS=Arabidopsis thaliana GN=CNGC1 PE=1 SV=1		PREDICTED: cyclic nucleotide-gated ion channel 1-like isoform X1 [Glycine max]
Glyma.13G052100	2.49094	2.99122	4.98666	0.961087	1.49267	1.25101	0.0242208	-1.16599	down	Molecular Function: binding (GO:0005488);; Biological Process: transcription, DNA-templated (GO:0006351);;	Agamous-like MADS-box protein AGL8 homolog OS=Sinapis alba GN=AGL8 PE=2 SV=1	AGL8	PREDICTED: truncated transcription factor CAULIFLOWER A-like [Glycine max]
Glyma.08G220200	10.5301	10.9542	17.7728	6.87045	4.73393	3.2087	0.00772557	-1.16631	down	Molecular Function: protein binding (GO:0005515);; Cellular Component: cytosol (GO:0005829);; Biological Process: protein targeting to membrane (GO:0006612);; Biological Process: macromolecule biosynthetic process (GO:0009059);; Biological Process: pollen development (GO:0009555);; Biological Process: response to wounding (GO:0009611);; Biological Process: coumarin biosynthetic process (GO:000980…	Shikimate O-hydroxycinnamoyltransferase OS=Nicotiana tabacum GN=HST PE=1 SV=1		PREDICTED: shikimate O-hydroxycinnamoyltransferase [Glycine max]
Glyma.03G231400	17.3882	16.3396	35.7499	7.42758	5.7132	11.3082	0.032291	-1.16648	down	Biological Process: single-organism process (GO:0044699);;	AT-hook motif nuclear-localized protein 17 OS=Arabidopsis thaliana GN=AHL17 PE=2 SV=1		PREDICTED: AT-hook motif nuclear-localized protein 17-like [Glycine max]
Glyma.13G210000	6.82191	11.6671	11.1724	4.09278	3.45569	3.60081	0.000230001	-1.16742	down	Cellular Component: nucleus (GO:0005634);; Cellular Component: cytoplasm (GO:0005737);; Cellular Component: plasma membrane (GO:0005886);; Molecular Function: carboxymethylenebutenolidase activity (GO:0008806);; Biological Process: response to salt stress (GO:0009651);; Cellular Component: apoplast (GO:0048046);;	Endo-1,3;1,4-beta-D-glucanase OS=Zea mays PE=1 SV=1		PREDICTED: endo-1,3;1,4-beta-D-glucanase-like [Glycine max]
Glyma.12G033400	2.03362	2.62515	1.44596	1.02063	0.688801	0.526387	0.00531797	-1.16805	down	--	BOI-related E3 ubiquitin-protein ligase 3 OS=Arabidopsis thaliana GN=BRG3 PE=1 SV=1		PREDICTED: BOI-related E3 ubiquitin-protein ligase 3 [Glycine max]
Glyma.05G159200	1.11046	1.35469	1.18367	0.426592	0.607117	0.211132	0.0296615	-1.16886	down	Molecular Function: protein kinase activity (GO:0004672);; Molecular Function: protein binding (GO:0005515);; Molecular Function: ATP binding (GO:0005524);; Biological Process: protein phosphorylation (GO:0006468);; Biological Process: macromolecule biosynthetic process (GO:0009059);; Biological Process: hormone-mediated signaling pathway (GO:0009755);; Biological Process: post-embryonic animal m…	LRR receptor-like serine/threonine-protein kinase At2g24230 OS=Arabidopsis thaliana GN=At2g24230 PE=2 SV=1		PREDICTED: LRR receptor-like serine/threonine-protein kinase At2g24230 [Glycine max]
Glyma.01G156200	5.85258	13.9746	15.9374	4.19199	3.5783	4.67058	0.0143113	-1.17001	down	Cellular Component: integral component of membrane (GO:0016021);; Biological Process: transmembrane transport (GO:0055085);;	Protein PIN-LIKES 3 OS=Arabidopsis thaliana GN=PILS3 PE=2 SV=1		PREDICTED: uncharacterized transporter YBR287W [Glycine max]
Glyma.16G008700	13.2385	15.3083	17.4313	7.00265	7.06022	3.36818	0.00218502	-1.17016	down	Biological Process: maltose metabolic process (GO:0000023);; Biological Process: sulfur amino acid metabolic process (GO:0000096);; Molecular Function: iron ion binding (GO:0005506);; Molecular Function: protein binding (GO:0005515);; Cellular Component: plasma membrane (GO:0005886);; Biological Process: glycine catabolic process (GO:0006546);; Biological Process: unsaturated fatty acid biosynthe…	Linoleate 13S-lipoxygenase 3-1, chloroplastic OS=Solanum tuberosum GN=LOX3.1 PE=1 SV=1		PREDICTED: linoleate 13S-lipoxygenase 3-1, chloroplastic-like [Glycine max]
Glyma.01G004000	5.92164	5.90211	5.96113	1.35452	2.01288	2.9233	0.0130015	-1.17202	down	Molecular Function: phospholipase A2 activity (GO:0004623);; Cellular Component: vacuole (GO:0005773);; Cellular Component: endoplasmic reticulum (GO:0005783);; Cellular Component: Golgi apparatus (GO:0005794);; Biological Process: lipid metabolic process (GO:0006629);; Biological Process: phospholipid metabolic process (GO:0006644);; Biological Process: response to light stimulus (GO:0009416);; …	Phospholipase A2-gamma OS=Arabidopsis thaliana GN=PLA2-GAMMA PE=1 SV=1		hypothetical protein GLYMA_01G004000 [Glycine max]
Glyma.16G115700	2.9474	5.7653	8.45565	2.02459	2.26751	1.89669	0.0210018	-1.17232	down	Molecular Function: diacylglycerol O-acyltransferase activity (GO:0004144);; Biological Process: metabolic process (GO:0008152);; Cellular Component: chloroplast (GO:0009507);; Biological Process: triglyceride biosynthetic process (GO:0019432);;	Diacylglycerol O-acyltransferase 2D OS=Glycine max GN=DGAT2D PE=1 SV=1		PREDICTED: diacylglycerol O-acyltransferase 2-like isoform X1 [Glycine max]
Glyma.14G144300	0.917116	1.91766	1.67652	0.644512	0.651921	0.266225	0.0276515	-1.1725	down	Biological Process: MAPK cascade (GO:0000165);; Biological Process: polysaccharide biosynthetic process (GO:0000271);; Biological Process: respiratory burst involved in defense response (GO:0002679);; Biological Process: regionalization (GO:0003002);; Molecular Function: protein kinase activity (GO:0004672);; Molecular Function: protein serine/threonine kinase activity (GO:0004674);; Molecular Fu…	Receptor-like protein kinase HSL1 OS=Arabidopsis thaliana GN=HSL1 PE=2 SV=1		PREDICTED: receptor-like protein kinase HSL1 [Glycine max]
Glyma.14G088900	29.5963	42.7272	56.4415	11.6337	16.7382	18.8844	0.00491552	-1.173	down	Biological Process: MAPK cascade (GO:0000165);; Biological Process: cell morphogenesis (GO:0000902);; Molecular Function: ubiquitin-protein transferase activity (GO:0004842);; Cellular Component: nucleus (GO:0005634);; Cellular Component: cytoplasm (GO:0005737);; Cellular Component: cytosol (GO:0005829);; Cellular Component: plasma membrane (GO:0005886);; Biological Process: protein N-linked glyc…	U-box domain-containing protein 4 OS=Arabidopsis thaliana GN=PUB4 PE=1 SV=3		hypothetical protein GLYMA_14G088900 [Glycine max]
Glyma.01G205100	4.52067	4.60656	7.15083	1.95654	2.50032	1.62609	0.00361318	-1.17321	down	Molecular Function: transcription factor activity, sequence-specific DNA binding (GO:0003700);; Biological Process: regulation of transcription, DNA-templated (GO:0006355);; Molecular Function: zinc ion binding (GO:0008270);; Molecular Function: sequence-specific DNA binding (GO:0043565);;	GATA transcription factor 26 OS=Arabidopsis thaliana GN=GATA26 PE=2 SV=1		PREDICTED: GATA transcription factor 26-like [Glycine max]
Glyma.06G119800	5.65459	7.30176	11.5407	3.09739	3.53524	2.41987	0.00733731	-1.17325	down	--	--		PREDICTED: uncharacterized protein LOC100796235 [Glycine max]
Glyma.02G141000	4.84076	10.5994	10.5866	3.90155	3.07831	2.54652	0.00414635	-1.1736	down	Molecular Function: transcription factor activity, sequence-specific DNA binding (GO:0003700);; Biological Process: regulation of transcription, DNA-templated (GO:0006355);; Molecular Function: sequence-specific DNA binding (GO:0043565);;	WRKY transcription factor 21 OS=Arabidopsis thaliana GN=WRKY21 PE=2 SV=1	GmWRKY22	transcription factor [Glycine max]
Glyma.10G276100	2.28569	2.89577	3.99972	1.22845	1.01216	1.19038	0.00423483	-1.1738	down	Biological Process: MAPK cascade (GO:0000165);; Molecular Function: DNA binding (GO:0003677);; Molecular Function: transcription factor activity, sequence-specific DNA binding (GO:0003700);; Molecular Function: calmodulin binding (GO:0005516);; Cellular Component: nucleus (GO:0005634);; Cellular Component: cytoplasm (GO:0005737);; Biological Process: regulation of transcription, DNA-templated (GO…	Transcription factor PERIANTHIA OS=Arabidopsis thaliana GN=PAN PE=1 SV=1		PREDICTED: transcription factor TGA2-like [Glycine max]
Glyma.13G358900	3.16876	4.62323	4.89703	1.56147	1.53221	0.839105	0.00439857	-1.17426	down	Biological Process: respiratory burst involved in defense response (GO:0002679);; Molecular Function: protein serine/threonine kinase activity (GO:0004674);; Cellular Component: nucleus (GO:0005634);; Cellular Component: plasma membrane (GO:0005886);; Biological Process: protein targeting to membrane (GO:0006612);; Biological Process: iron ion transport (GO:0006826);; Biological Process: membrane…	G-type lectin S-receptor-like serine/threonine-protein kinase CES101 OS=Arabidopsis thaliana GN=CES101 PE=2 SV=2		PREDICTED: G-type lectin S-receptor-like serine/threonine-protein kinase CES101 isoform X1 [Glycine max]
Glyma.06G126600	8.93645	12.4824	15.2473	4.88867	3.5908	4.71305	0.000334718	-1.17454	down	--	Cyclic nucleotide-gated ion channel 1 OS=Arabidopsis thaliana GN=CNGC1 PE=1 SV=1		PREDICTED: cyclic nucleotide-gated ion channel 1-like [Glycine max]
Glyma.11G048300	7.83355	6.81152	8.31718	2.53123	4.10791	1.84769	0.00440695	-1.17461	down	Biological Process: respiratory burst involved in defense response (GO:0002679);; Molecular Function: carbonate dehydratase activity (GO:0004089);; Molecular Function: calcium-transporting ATPase activity (GO:0005388);; Molecular Function: calmodulin binding (GO:0005516);; Molecular Function: ATP binding (GO:0005524);; Cellular Component: endoplasmic reticulum membrane (GO:0005789);; Cellular Com…	Calcium-transporting ATPase 2, plasma membrane-type OS=Arabidopsis thaliana GN=ACA2 PE=1 SV=1		PREDICTED: calcium-transporting ATPase 2, plasma membrane-type-like [Glycine max]
Glyma.13G157400	2.68672	5.47224	5.03152	0.936598	1.88413	1.57107	0.0316068	-1.17703	down	--	--		PREDICTED: uncharacterized protein LOC100804202 [Glycine max]
Glyma.19G236800	2.44493	3.37013	2.66588	1.0387	1.16309	1.00146	0.00014328	-1.17811	down	Molecular Function: zinc ion binding (GO:0008270);;	E3 ubiquitin-protein ligase ATL6 OS=Arabidopsis thaliana GN=ATL6 PE=1 SV=2		PREDICTED: E3 ubiquitin-protein ligase ATL6-like [Glycine max]
Glyma.04G076000	7.57993	10.4069	20.1558	4.05442	4.28952	5.26482	0.0208771	-1.17818	down	--	--		uncharacterized LOC100788810 [Glycine max]
Glyma.11G029600	2.8856	6.22519	7.26242	2.47347	1.53192	1.9144	0.0104051	-1.17909	down	Cellular Component: vacuole (GO:0005773);; Cellular Component: cytosol (GO:0005829);; Cellular Component: plasma membrane (GO:0005886);; Biological Process: vesicle docking involved in exocytosis (GO:0006904);; Biological Process: protein transport (GO:0015031);;	SNARE-interacting protein KEULE OS=Arabidopsis thaliana GN=KEU PE=1 SV=2		PREDICTED: SNARE-interacting protein KEULE isoform X1 [Glycine max]
Glyma.11G069300	3.66704	5.45569	7.52808	2.02188	1.34554	2.61027	0.0110138	-1.17941	down	Cellular Component: ubiquitin ligase complex (GO:0000151);; Molecular Function: ubiquitin-protein transferase activity (GO:0004842);; Cellular Component: nucleus (GO:0005634);; Cellular Component: cytoplasm (GO:0005737);; Cellular Component: plasma membrane (GO:0005886);; Biological Process: signal transduction (GO:0007165);; Biological Process: multicellular organism development (GO:0007275);; B…	U-box domain-containing protein 5 OS=Arabidopsis thaliana GN=PUB5 PE=3 SV=3		PREDICTED: U-box domain-containing protein 5-like [Glycine max]
Glyma.15G060600	8.04447	16.4809	18.8009	5.20397	4.72591	5.89002	0.00518877	-1.17943	down	--	--		PREDICTED: leucine-rich repeat extensin-like protein 2 [Glycine max]
Glyma.18G218200	3.82099	4.87961	2.82052	1.67541	1.31144	1.36907	6.38195e-05	-1.17952	down	--	E3 ubiquitin-protein ligase RING1 OS=Gossypium hirsutum GN=RING1 PE=1 SV=1		PREDICTED: uncharacterized protein LOC100800933 [Glycine max]
Glyma.19G201500	3.88539	2.83113	4.9794	1.46146	1.44734	1.44461	0.00416252	-1.18035	down	Biological Process: primary metabolic process (GO:0044238);; Biological Process: organic substance metabolic process (GO:0071704);;	Protein WVD2-like 4 OS=Arabidopsis thaliana GN=WDL4 PE=1 SV=2		PREDICTED: uncharacterized protein LOC100794426 isoform X1 [Glycine max]
Glyma.01G024300	15.036	12.7788	10.9071	5.48735	4.87404	4.64007	1.05592e-06	-1.18036	down	--	--		PREDICTED: uncharacterized protein LOC102668432 isoform X1 [Glycine max]
Glyma.07G044300	125.068	109.48	193.204	59.0139	61.1657	42.2668	0.00179524	-1.18108	down	Biological Process: respiratory burst involved in defense response (GO:0002679);; Molecular Function: DNA binding (GO:0003677);; Molecular Function: transcription factor activity, sequence-specific DNA binding (GO:0003700);; Molecular Function: protein binding (GO:0005515);; Cellular Component: nucleus (GO:0005634);; Cellular Component: nucleolus (GO:0005730);; Biological Process: regulation of t…	Ethylene-responsive transcription factor RAP2-12 OS=Arabidopsis thaliana GN=RAP2-12 PE=1 SV=1		ethylene responsive protein [Glycine max]
Glyma.18G095800	6.42536	10.316	13.1418	2.86811	3.35552	4.39734	0.0102616	-1.18165	down	--	--		PREDICTED: uncharacterized protein LOC100796520 [Glycine max]
Glyma.13G065200	4.21344	4.70705	3.90704	2.27605	1.11851	1.19969	0.0129709	-1.1818	down	--	--		hypothetical protein GLYMA_13G065200 [Glycine max]
Glyma.20G140100	4.31504	4.75335	4.64662	1.67393	1.19858	2.24109	0.000964685	-1.18265	down	Biological Process: MAPK cascade (GO:0000165);; Molecular Function: protein serine/threonine kinase activity (GO:0004674);; Molecular Function: protein binding (GO:0005515);; Molecular Function: ATP binding (GO:0005524);; Cellular Component: extracellular region (GO:0005576);; Cellular Component: vacuole (GO:0005773);; Cellular Component: plasma membrane (GO:0005886);; Biological Process: protein…	Cysteine-rich receptor-like protein kinase 25 OS=Arabidopsis thaliana GN=CRK25 PE=3 SV=1		hypothetical protein GLYMA_20G140100 [Glycine max]
Glyma.18G238700	6.018	8.95009	18.1348	4.04235	3.12001	4.29726	0.0312772	-1.18301	down	--	Desiccation protectant protein Lea14 homolog OS=Glycine max PE=2 SV=1		unknown [Glycine max]
Glyma.12G066500	2.9899	2.12157	1.39551	0.698407	0.631037	0.682437	0.0130431	-1.18331	down	--	--		PREDICTED: uncharacterized protein LOC100776018 isoform X1 [Glycine max]
Glyma.02G134500	3.35451	2.97202	1.97048	0.749247	0.726005	1.37309	0.0152565	-1.1861	down	--	--		PREDICTED: uncharacterized protein LOC100803045 [Glycine max]
Glyma.03G165100	1.75667	2.87102	3.65698	0.963494	0.641205	1.24373	0.0170025	-1.1862	down	Biological Process: MAPK cascade (GO:0000165);; Biological Process: respiratory burst involved in defense response (GO:0002679);; Molecular Function: copper ion binding (GO:0005507);; Cellular Component: cytosol (GO:0005829);; Biological Process: protein targeting to membrane (GO:0006612);; Biological Process: fatty acid beta-oxidation (GO:0006635);; Biological Process: membrane fusion (GO:000694…	Glutathione gamma-glutamylcysteinyltransferase 3 OS=Lotus japonicus GN=PCS3 PE=2 SV=1		PREDICTED: glutathione gamma-glutamylcysteinyltransferase 3-like isoform X1 [Glycine max]
Glyma.19G229500	1.82022	1.53077	1.85729	0.550863	0.524265	0.617665	0.00266342	-1.18757	down	--	Calmodulin-binding protein 60 B OS=Arabidopsis thaliana GN=CBP60B PE=2 SV=1		PREDICTED: protein SAR DEFICIENT 1-like isoform X1 [Glycine max]
Glyma.10G151000	7.67518	13.4827	24.8243	7.80737	4.29858	3.73444	0.0372716	-1.1879	down	--	Dormancy-associated protein homolog 3 OS=Arabidopsis thaliana GN=At1g56220 PE=1 SV=1		hypothetical protein GLYMA_10G151000 [Glycine max]
Glyma.08G091900	3.30436	3.13984	2.15583	1.17479	1.31762	0.614957	0.00514344	-1.18806	down	Molecular Function: potassium:sodium symporter activity (GO:0009674);; Molecular Function: potassium ion transmembrane transporter activity (GO:0015079);; Cellular Component: integral component of membrane (GO:0016021);; Cellular Component: intracellular membrane-bounded organelle (GO:0043231);; Cellular Component: cytoplasmic part (GO:0044444);; Biological Process: potassium ion transmembrane tr…	potassium transporter 17 OS=Oryza sativa subsp. japonica GN=HAK17 PE=2 SV=2		PREDICTED: potassium transporter 17 [Glycine max]
Glyma.04G049900	18.7459	26.2606	28.3465	10.3011	10.4552	7.64311	9.02255e-05	-1.18864	down	Cellular Component: lytic vacuole (GO:0000323);; Molecular Function: cysteine-type endopeptidase activity (GO:0004197);; Biological Process: proteolysis (GO:0006508);;	Vacuolar-processing enzyme OS=Citrus sinensis PE=2 SV=1		PREDICTED: vacuolar-processing enzyme isoform X2 [Glycine max]
Glyma.02G104300	53.3315	43.9968	64.9986	19.0304	23.2872	19.6273	0.000147868	-1.18874	down	Cellular Component: cytosol (GO:0005829);; Biological Process: metabolic process (GO:0008152);; Biological Process: response to organic substance (GO:0010033);; Biological Process: response to UV-B (GO:0010224);; Molecular Function: abscisic acid glucosyltransferase activity (GO:0010294);; Biological Process: brassinosteroid metabolic process (GO:0016131);; Molecular Function: UDP-glucosyltransfe…	Abscisate beta-glucosyltransferase OS=Phaseolus angularis GN=AOG PE=1 SV=1		PREDICTED: abscisate beta-glucosyltransferase-like [Glycine max]
Glyma.20G019100	13.7222	17.216	24.9262	6.2949	7.74557	6.47383	0.00216033	-1.18907	down	--	Sulfiredoxin, chloroplastic/mitochondrial OS=Arabidopsis thaliana GN=SRX PE=1 SV=1		BEACH domain-containing protein lvsE [Glycine soja]
Glyma.02G261700	1.78287	3.25445	2.22319	1.14965	0.837113	0.613951	0.00460677	-1.19051	down	Molecular Function: DNA binding (GO:0003677);; Molecular Function: transcription factor activity, sequence-specific DNA binding (GO:0003700);; Molecular Function: protein binding (GO:0005515);; Cellular Component: nucleus (GO:0005634);; Biological Process: regulation of transcription, DNA-templated (GO:0006355);; Biological Process: response to water deprivation (GO:0009414);; Biological Process:…	Dehydration-responsive element-binding protein 2C OS=Arabidopsis thaliana GN=DREB2C PE=2 SV=2		DRE-binding protein 2A;1 [Glycine max]
Glyma.02G195000	4.14469	4.81277	7.36677	1.69765	1.78521	2.36517	0.00655013	-1.19087	down	Molecular Function: transcription factor activity, sequence-specific DNA binding (GO:0003700);; Cellular Component: nucleus (GO:0005634);; Biological Process: response to stress (GO:0006950);; Biological Process: cell communication (GO:0007154);; Biological Process: response to light stimulus (GO:0009416);; Biological Process: response to abscisic acid (GO:0009737);; Biological Process: response …	Nuclear transcription factor Y subunit A-10 OS=Arabidopsis thaliana GN=NFYA10 PE=2 SV=2		PREDICTED: nuclear transcription factor Y subunit A-10-like isoform X1 [Glycine max]
Glyma.04G234400	3.61211	4.59747	6.16262	1.69912	1.87058	1.74586	0.000513928	-1.19096	down	--	--		PREDICTED: uncharacterized protein LOC100805767 isoform X1 [Glycine max]
Glyma.17G043000	1.43139	2.55302	5.2396	1.20271	0.893862	1.19968	0.0451269	-1.19126	down	--	Protein NRT1/ PTR FAMILY 4.3 OS=Arabidopsis thaliana GN=NPF4.3 PE=2 SV=1		hypothetical protein GLYMA_17G043000 [Glycine max]
Glyma.18G028100	1.48832	3.36009	3.62877	1.37229	0.902804	0.570118	0.0373137	-1.19132	down	--	--		hypothetical protein GLYMA_18G028100 [Glycine max]
Glyma.20G054500	14.4773	16.6517	16.5161	6.80982	6.95787	6.97327	5.21111e-09	-1.19148	down	Biological Process: reproduction (GO:0000003);; Biological Process: respiratory burst involved in defense response (GO:0002679);; Biological Process: cell surface pattern recognition receptor signaling pathway (GO:0002752);; Molecular Function: protein serine/threonine kinase activity (GO:0004674);; Molecular Function: non-membrane spanning protein tyrosine kinase activity (GO:0004715);; Molecula…	LysM domain receptor-like kinase 3 OS=Medicago truncatula GN=LYK3 PE=1 SV=1		PREDICTED: chitin elicitor receptor kinase 1-like [Glycine max]
Glyma.01G053800	2.31752	2.16379	2.44938	0.791924	1.13091	0.599514	0.00438699	-1.19218	down	Biological Process: immune effector process (GO:0002252);; Molecular Function: DNA binding (GO:0003677);; Molecular Function: transcription factor activity, sequence-specific DNA binding (GO:0003700);; Molecular Function: protein binding (GO:0005515);; Cellular Component: nucleus (GO:0005634);; Biological Process: regulation of transcription, DNA-templated (GO:0006355);; Biological Process: amino…	WRKY transcription factor 4 OS=Arabidopsis thaliana GN=WRKY4 PE=1 SV=2	GmWRKY9	PREDICTED: WRKY transcription factor 4 [Glycine max]
Glyma.02G000400	11.7645	13.3004	12.8754	5.73609	4.90276	4.15975	1.35929e-09	-1.19221	down	Biological Process: response to molecule of bacterial origin (GO:0002237);; Molecular Function: protein serine/threonine kinase activity (GO:0004674);; Molecular Function: transmembrane signaling receptor activity (GO:0004888);; Molecular Function: protein binding (GO:0005515);; Cellular Component: plasma membrane (GO:0005886);; Biological Process: cell surface receptor signaling pathway (GO:0007…	Serine/threonine receptor-like kinase NFP OS=Medicago truncatula GN=NFP PE=1 SV=1		PREDICTED: lysM domain receptor-like kinase 4 [Glycine max]
Glyma.13G085800	3.60656	5.66268	4.89845	1.45547	2.28862	1.20614	0.00956859	-1.19377	down	--	--		unknown [Glycine max]
Glyma.17G180300	4.20179	5.64387	5.71046	1.59431	1.92697	2.14238	4.08153e-05	-1.1947	down	Biological Process: single-organism cellular process (GO:0044763);; Biological Process: innate immune response (GO:0045087);; Biological Process: response to other organism (GO:0051707);; Biological Process: organic substance biosynthetic process (GO:1901576);;	disease resistance protein At5g66900 OS=Arabidopsis thaliana GN=At5g66900 PE=3 SV=1		PREDICTED: disease resistance protein At5g66900 [Glycine max]
Glyma.08G126000	11.6203	15.476	19.0602	5.57527	5.63259	6.47096	0.000160709	-1.19471	down	Biological Process: activation of MAPKK activity (GO:0000186);; Biological Process: cytokinesis by cell plate formation (GO:0000911);; Biological Process: regulation of response to biotic stimulus (GO:0002831);; Molecular Function: protein serine/threonine kinase activity (GO:0004674);; Molecular Function: MAP kinase kinase kinase activity (GO:0004709);; Molecular Function: protein serine/threoni…	Serine/threonine-protein kinase CTR1 OS=Arabidopsis thaliana GN=CTR1 PE=1 SV=1		PREDICTED: serine/threonine-protein kinase CTR1-like [Glycine max]
Glyma.03G205400	15.7736	13.471	13.9503	4.83301	6.45897	5.09155	2.43591e-05	-1.19476	down	Molecular Function: binding (GO:0005488);; Cellular Component: nucleus (GO:0005634);; Cellular Component: cytoplasm (GO:0005737);; Biological Process: amino acid transport (GO:0006865);; Biological Process: defense response (GO:0006952);; Biological Process: metabolic process (GO:0008152);; Biological Process: cell death (GO:0008219);; Biological Process: response to abiotic stimulus (GO:0009628)…	carboxylesterase 15 OS=Arabidopsis thaliana GN=CXE15 PE=2 SV=1		PREDICTED: carboxylesterase 15 [Glycine max]
Glyma.13G165500	3.88591	8.56299	9.1878	3.22645	2.28834	2.28196	0.0061971	-1.1952	down	Molecular Function: zinc ion binding (GO:0008270);;	RING-H2 finger protein ATL65 OS=Arabidopsis thaliana GN=ATL65 PE=2 SV=2		PREDICTED: uncharacterized protein LOC100783722 [Glycine max]
Glyma.13G238700	0.583517	1.25851	1.62528	0.389923	0.270799	0.468392	0.0390103	-1.19559	down	Biological Process: transition metal ion transport (GO:0000041);; Biological Process: MAPK cascade (GO:0000165);; Molecular Function: RNA binding (GO:0003723);; Molecular Function: RNA-directed DNA polymerase activity (GO:0003964);; Molecular Function: protein serine/threonine kinase activity (GO:0004674);; Molecular Function: transmembrane receptor protein serine/threonine kinase activity (GO:00…	L-type lectin-domain containing receptor kinase VII.1 OS=Arabidopsis thaliana GN=LECRK71 PE=2 SV=1		PREDICTED: L-type lectin-domain containing receptor kinase VII.1-like [Glycine max]
Glyma.06G127900	43.7715	54.0624	84.9786	21.9653	29.6725	14.432	0.00774097	-1.19567	down	--	Zinc finger protein CO3 OS=Oryza sativa subsp. japonica GN=CO3 PE=2 SV=1		uncharacterized protein LOC100820570 [Glycine max]
Glyma.19G130200	19.3012	25.7103	31.1987	10.5974	9.252	9.54695	9.95498e-06	-1.19587	down	Biological Process: MAPK cascade (GO:0000165);; Molecular Function: transcription factor activity, sequence-specific DNA binding (GO:0003700);; Molecular Function: calmodulin binding (GO:0005516);; Cellular Component: nucleus (GO:0005634);; Cellular Component: cytoplasm (GO:0005737);; Biological Process: regulation of transcription, DNA-templated (GO:0006355);; Biological Process: protein targeti…	TGACG-sequence-specific DNA-binding protein TGA-2.1 OS=Nicotiana tabacum GN=TGA21 PE=1 SV=1		bZIP transcription factor bZIP96 isoform 2 [Glycine max]
Glyma.12G198100	77.2709	55.2246	85.3862	24.7205	32.6481	16.5861	0.00142113	-1.19616	down	Biological Process: respiratory burst involved in defense response (GO:0002679);; Molecular Function: protein serine/threonine kinase activity (GO:0004674);; Cellular Component: extracellular region (GO:0005576);; Cellular Component: nucleus (GO:0005634);; Cellular Component: mitochondrion (GO:0005739);; Cellular Component: plasma membrane (GO:0005886);; Biological Process: protein targeting to m…	G-type lectin S-receptor-like serine/threonine-protein kinase At4g03230 OS=Arabidopsis thaliana GN=At4g03230 PE=3 SV=3		PREDICTED: G-type lectin S-receptor-like serine/threonine-protein kinase At4g03230 isoform X1 [Glycine max]
Glyma.07G148900	2.49131	5.57125	4.75049	1.78326	0.71026	1.69553	0.0321369	-1.19617	down	Cellular Component: nucleus (GO:0005634);; Cellular Component: cytosol (GO:0005829);; Molecular Function: zinc ion binding (GO:0008270);; Biological Process: chlorophyll catabolic process (GO:0015996);;	--		PREDICTED: uncharacterized protein LOC100818286 isoform X1 [Glycine max]
Glyma.U007000	38.4899	48.7	68.3596	19.8364	20.087	18.6078	0.000385892	-1.19651	down	Molecular Function: nuclease activity (GO:0004518);; Cellular Component: nucleus (GO:0005634);; Biological Process: response to wounding (GO:0009611);; Biological Process: regulation of histone deacetylation (GO:0031063);; Molecular Function: sequence-specific DNA binding (GO:0043565);; Biological Process: negative regulation of transcription, DNA-templated (GO:0045892);; Biological Process: defe…	Bifunctional nuclease 1 OS=Arabidopsis thaliana GN=BBD1 PE=2 SV=1		hypothetical protein GLYMA_U007000 [Glycine max]
Glyma.18G267100	17.113	14.8048	12.237	5.85878	5.81467	5.31632	4.91911e-08	-1.19663	down	Biological Process: cell wall macromolecule catabolic process (GO:0016998);; Molecular Function: glucan endo-1,3-beta-glucanase activity, C-3 substituted reducing group (GO:0052861);; Molecular Function: glucan endo-1,4-beta-glucanase activity, C-3 substituted reducing group (GO:0052862);;	--		PREDICTED: putative endo-1,3(4)-beta-glucanase 2 [Glycine max]
Glyma.03G234800	5.82308	9.86918	12.8764	5.10758	2.42356	2.51104	0.0194576	-1.19666	down	Cellular Component: nucleus (GO:0005634);; Biological Process: response to brassinosteroid (GO:0009741);; Biological Process: regulation of protein localization (GO:0032880);;	Dormancy-associated protein homolog 3 OS=Arabidopsis thaliana GN=At1g56220 PE=1 SV=1		PREDICTED: uncharacterized protein LOC100805572 isoform X2 [Glycine max]
Glyma.08G306800	10.1798	17.6449	28.5141	7.7352	6.28144	6.12843	0.0116189	-1.19698	down	Biological Process: response to hypoxia (GO:0001666);; Molecular Function: glutathione transferase activity (GO:0004364);; Molecular Function: glutathione peroxidase activity (GO:0004602);; Molecular Function: copper ion binding (GO:0005507);; Cellular Component: nucleus (GO:0005634);; Cellular Component: cytosol (GO:0005829);; Cellular Component: plasma membrane (GO:0005886);; Biological Process…	Glutathione S-transferase F9 OS=Arabidopsis thaliana GN=GSTF9 PE=1 SV=1		glutathione S-transferase GST 22 [Glycine max]
Glyma.19G175400	2.83503	5.40284	5.85879	1.69693	1.68775	1.73447	0.00263759	-1.19764	down	--	Ankyrin repeat-containing protein At5g02620 OS=Arabidopsis thaliana GN=At5g02620 PE=1 SV=1		hypothetical protein GLYMA_19G175400 [Glycine max]
Glyma.11G054300	2.11486	2.3674	1.80369	0.92963	0.819361	0.465275	0.0094421	-1.19793	down	Molecular Function: protein binding (GO:0005515);; Cellular Component: nucleus (GO:0005634);; Cellular Component: cytoplasm (GO:0005737);; Biological Process: ubiquitin-dependent protein catabolic process (GO:0006511);; Biological Process: response to ethylene (GO:0009723);; Molecular Function: ligase activity (GO:0016874);; Biological Process: cellular response to hormone stimulus (GO:0032870);;…	F-box protein At5g67140 OS=Arabidopsis thaliana GN=At5g67140 PE=2 SV=1		PREDICTED: F-box protein At5g67140-like [Glycine max]
Glyma.14G074700	11.6512	13.3885	15.1983	5.39367	4.97672	5.08881	9.0664e-08	-1.19801	down	Molecular Function: nucleotide binding (GO:0000166);; Biological Process: response to molecule of bacterial origin (GO:0002237);; Molecular Function: protein kinase activity (GO:0004672);; Cellular Component: plasma membrane (GO:0005886);; Biological Process: cellular protein modification process (GO:0006464);; Biological Process: defense response (GO:0006952);; Biological Process: signal transdu…	LRR receptor-like serine/threonine-protein kinase At2g16250 OS=Arabidopsis thaliana GN=At2g16250 PE=2 SV=1		PREDICTED: LRR receptor-like serine/threonine-protein kinase At2g16250 [Glycine max]
Glyma.12G144400	1.66399	2.64711	2.64232	0.536013	0.601597	1.1732	0.0193583	-1.19816	down	Molecular Function: nucleotide binding (GO:0000166);; Molecular Function: protein kinase activity (GO:0004672);; Biological Process: phosphorylation (GO:0016310);;	G-type lectin S-receptor-like serine/threonine-protein kinase At4g27290 OS=Arabidopsis thaliana GN=At4g27290 PE=3 SV=4		PREDICTED: G-type lectin S-receptor-like serine/threonine-protein kinase At4g27290 isoform X1 [Glycine max]
Glyma.17G094200	0.789445	1.21925	1.31826	0.57036	0.290451	0.266654	0.0245066	-1.19829	down	--	--		PREDICTED: uncharacterized protein LOC100797926 isoform X2 [Glycine max]
Glyma.19G133000	5.87209	7.05773	6.32381	3.02785	2.4485	2.00557	1.57248e-08	-1.19849	down	Molecular Function: calmodulin binding (GO:0005516);;	--		PREDICTED: uncharacterized protein LOC100820346 [Glycine max]
Glyma.01G199400	9.2049	9.09919	12.1034	3.34169	4.23152	3.95059	0.000180355	-1.19873	down	Cellular Component: vacuolar membrane (GO:0005774);; Cellular Component: plasma membrane (GO:0005886);; Biological Process: response to aluminum ion (GO:0010044);; Biological Process: stomatal movement (GO:0010118);; Cellular Component: endomembrane system (GO:0012505);; Molecular Function: malate transmembrane transporter activity (GO:0015140);; Biological Process: malate transport (GO:0015743);;	Aluminum-activated malate transporter 12 OS=Arabidopsis thaliana GN=ALMT12 PE=2 SV=1		PREDICTED: aluminum-activated malate transporter 12-like [Glycine max]
Glyma.02G115200	1.83022	3.25544	4.47196	0.872042	1.05224	1.29595	0.0225327	-1.19878	down	Molecular Function: transcription factor activity, sequence-specific DNA binding (GO:0003700);; Cellular Component: nucleus (GO:0005634);; Biological Process: regulation of transcription, DNA-templated (GO:0006355);; Biological Process: amino acid transport (GO:0006865);; Biological Process: toxin catabolic process (GO:0009407);; Biological Process: response to water deprivation (GO:0009414);; Bi…	WRKY transcription factor 57 OS=Arabidopsis thaliana GN=WRKY57 PE=2 SV=1	GmWRKY32	transcription factor [Glycine max]
Glyma.09G173200	35.009	30.9389	67.8532	13.6347	20.4662	13.9835	0.0120444	-1.19879	down	--	Glutamine synthetase PR-2 OS=Phaseolus vulgaris PE=2 SV=1		cytosolic glutamine synthetase alpha [Glycine max]
Glyma.19G232400	56.1602	104.704	180.984	42.1274	26.2508	48.3514	0.0227342	-1.19884	down	--	Dormancy-associated protein homolog 3 OS=Arabidopsis thaliana GN=At1g56220 PE=1 SV=1		PREDICTED: uncharacterized protein LOC100814324 isoform X1 [Glycine max]
Glyma.09G005700	11.9644	17.6916	18.7353	4.74457	6.75285	6.21874	0.000424534	-1.19982	down	Biological Process: respiratory burst involved in defense response (GO:0002679);; Biological Process: regulation of immune system process (GO:0002682);; Molecular Function: transcription factor activity, sequence-specific DNA binding (GO:0003700);; Molecular Function: protein binding (GO:0005515);; Biological Process: cation transport (GO:0006812);; Biological Process: toxin catabolic process (GO…	WRKY transcription factor 6 OS=Arabidopsis thaliana GN=WRKY6 PE=1 SV=1	GmWRKY23	PREDICTED: WRKY transcription factor 31 [Glycine max]
Glyma.13G302500	1.40617	1.27607	0.846057	0.387822	0.525477	0.275329	0.0192728	-1.20038	down	Cellular Component: cytoplasm (GO:0005737);; Biological Process: multicellular organism development (GO:0007275);; Molecular Function: O-acyltransferase activity (GO:0008374);; Biological Process: phenylpropanoid metabolic process (GO:0009698);; Biological Process: flavonoid biosynthetic process (GO:0009813);; Biological Process: cellular component organization (GO:0016043);; Molecular Function: …	Coumaroyl-CoA:anthocyanidin 3-O-glucoside-6&apos;&apos;-O-coumaroyltransferase 2 OS=Arabidopsis thaliana GN=3AT2 PE=1 SV=1		PREDICTED: coumaroyl-CoA:anthocyanidin 3-O-glucoside-6&apos;&apos;-O-coumaroyltransferase 2-like [Glycine max]
Glyma.18G287800	10.512	7.96532	10.4241	1.92309	3.56571	4.46094	0.00990235	-1.20063	down	Molecular Function: protease binding (GO:0002020);; Molecular Function: receptor activity (GO:0004872);; Molecular Function: KDEL sequence binding (GO:0005046);; Molecular Function: ATP binding (GO:0005524);; Cellular Component: cell wall (GO:0005618);; Cellular Component: mitochondrion (GO:0005739);; Cellular Component: vacuolar membrane (GO:0005774);; Cellular Component: endoplasmic reticulum l…	Heat shock cognate 70 kDa protein OS=Petunia hybrida GN=HSP70 PE=2 SV=1		PREDICTED: heat shock cognate 70 kDa protein 2-like isoform X1 [Glycine max]
Glyma.14G067100	4.53885	3.02644	4.10979	0.623606	1.2843	1.8281	0.0411967	-1.20291	down	Molecular Function: DNA binding (GO:0003677);; Molecular Function: chromatin binding (GO:0003682);; Molecular Function: transcription factor activity, sequence-specific DNA binding (GO:0003700);; Cellular Component: nucleus (GO:0005634);; Biological Process: regulation of transcription, DNA-templated (GO:0006355);; Cellular Component: chloroplast (GO:0009507);; Biological Process: gravitropism (G…	Protein RADIALIS-like 6 OS=Arabidopsis thaliana GN=RL6 PE=2 SV=1		PREDICTED: protein RADIALIS-like 3 [Glycine max]
Glycine_max_newGene_2490	4.43687	8.24874	9.94357	2.19879	3.78165	2.11545	0.0144426	-1.20444	down	Molecular Function: cycloartenol synthase activity (GO:0016871);;	Beta-amyrin synthase OS=Pisum sativum OX=3888 GN=OSCPSY PE=2 SV=1		PREDICTED: beta-amyrin synthase-like [Glycine max]
Glyma.05G064200	0.726627	1.2812	1.06749	0.486162	0.304633	0.231857	0.0220012	-1.20456	down	--	Phospholipase A1-Ibeta2, chloroplastic OS=Arabidopsis thaliana GN=At4g16820 PE=1 SV=2		PREDICTED: phospholipase A1-Ibeta2, chloroplastic-like [Glycine max]
Glyma.19G020000	66.2298	99.3189	122.653	33.1564	29.6574	39.1785	0.000907809	-1.2046	down	Cellular Component: vacuolar membrane (GO:0005774);; Cellular Component: plasma membrane (GO:0005886);; Cellular Component: plasmodesma (GO:0009506);; Cellular Component: chloroplast (GO:0009507);; Molecular Function: protein histidine kinase binding (GO:0043424);;	Hypersensitive-induced response protein 1 OS=Oryza sativa subsp. japonica GN=HIR1 PE=1 SV=1		PREDICTED: hypersensitive-induced response protein 2-like isoform X1 [Glycine max]
Glyma.09G185100	15.9956	15.2047	7.06464	5.83605	4.67852	3.06634	0.00509306	-1.20477	down	--	--		hypothetical protein GLYMA_09G185100 [Glycine max]
Glyma.16G137200	5.00113	6.89986	4.89468	3.12402	1.66837	1.3527	0.00224741	-1.20486	down	Molecular Function: protein binding (GO:0005515);; Biological Process: ion transport (GO:0006811);; Biological Process: defense response (GO:0006952);; Biological Process: signal transduction (GO:0007165);; Cellular Component: plasmodesma (GO:0009506);; Cellular Component: chloroplast (GO:0009507);; Biological Process: response to inorganic substance (GO:0010035);; Biological Process: cellular co…	TMV resistance protein N OS=Nicotiana glutinosa GN=N PE=1 SV=1		PREDICTED: TMV resistance protein N [Glycine max]
Glyma.10G196800	0.547453	0.541144	0.406527	0.198623	0.186655	0.092061	0.0349328	-1.20531	down	--	--		hypothetical protein GLYMA_10G196800 [Glycine max]
Glyma.08G262400	1.65167	2.6733	2.15502	0.924413	0.822811	0.485227	0.0121509	-1.20658	down	--	CLAVATA3/ESR (CLE)-related protein 27 OS=Arabidopsis thaliana GN=CLE27 PE=2 SV=1		hypothetical protein GLYMA_08G262400 [Glycine max]
Glyma.20G205200	4.56685	4.72998	8.09916	1.77138	1.8319	2.58398	0.00634297	-1.20729	down	Molecular Function: ATP binding (GO:0005524);; Molecular Function: kinase activity (GO:0016301);; Biological Process: phosphorylation (GO:0016310);;	--		PREDICTED: uncharacterized protein LOC100777974 [Glycine max]
Glyma.16G043200	10.2808	14.8192	28.9291	3.79591	5.22703	8.99861	0.0402809	-1.20769	down	Molecular Function: DNA binding (GO:0003677);; Molecular Function: transcription factor activity, sequence-specific DNA binding (GO:0003700);; Biological Process: regulation of transcription, DNA-templated (GO:0006355);; Biological Process: amino acid transport (GO:0006865);; Biological Process: animal organ senescence (GO:0010260);;	NAC transcription factor 47 OS=Arabidopsis thaliana GN=NAC047 PE=2 SV=1	NAC29	NAC domain-containing protein 29 [Glycine soja]
Glyma.19G099500	3.01359	6.13807	7.72521	1.18298	1.908	2.27812	0.0335019	-1.20778	down	--	CASP-like protein 1F2 OS=Ricinus communis GN=RCOM_1446020 PE=2 SV=1		PREDICTED: CASP-like protein 1F2 isoform X1 [Glycine max]
Glyma.10G178400	2.73073	2.84689	1.99072	0.716401	1.13367	0.734266	0.00353368	-1.20779	down	--	Calmodulin-like protein 11 OS=Arabidopsis thaliana GN=CML11 PE=2 SV=1		calmodulin [Glycine max]
Glyma.06G262400	4.57953	5.55889	8.15951	1.23871	2.97587	2.02975	0.0162437	-1.20853	down	Biological Process: immune system process (GO:0002376);; Molecular Function: protein serine/threonine kinase activity (GO:0004674);; Molecular Function: ATP binding (GO:0005524);; Cellular Component: nucleus (GO:0005634);; Cellular Component: plasma membrane (GO:0005886);; Biological Process: protein phosphorylation (GO:0006468);; Biological Process: defense response (GO:0006952);; Cellular Compo…	Receptor-like serine/threonine-protein kinase SD1-8 OS=Arabidopsis thaliana GN=SD18 PE=1 SV=1		hypothetical protein GLYMA_06G262400 [Glycine max]
Glyma.11G020700	12.803	18.317	20.2561	6.71034	5.6253	6.34117	1.48482e-05	-1.20894	down	Biological Process: MAPK cascade (GO:0000165);; Biological Process: respiratory burst involved in defense response (GO:0002679);; Molecular Function: peroxidase activity (GO:0004601);; Molecular Function: iron ion binding (GO:0005506);; Molecular Function: calcium ion binding (GO:0005509);; Cellular Component: integral component of plasma membrane (GO:0005887);; Biological Process: protein target…	Respiratory burst oxidase homolog protein F OS=Arabidopsis thaliana GN=RBOHF PE=1 SV=1		PREDICTED: respiratory burst oxidase homolog protein A [Glycine max]
Glyma.09G069800	1137.28	1129.87	1755.66	462.197	619.662	402.852	0.000931825	-1.20942	down	Cellular Component: plant-type vacuole (GO:0000325);; Molecular Function: cysteine-type endopeptidase activity (GO:0004197);; Molecular Function: protein binding (GO:0005515);; Cellular Component: nucleus (GO:0005634);; Cellular Component: vacuole (GO:0005773);; Biological Process: proteolysis (GO:0006508);; Biological Process: response to osmotic stress (GO:0006970);; Biological Process: aging (…	Thiol protease aleurain-like OS=Arabidopsis thaliana GN=At3g45310 PE=2 SV=1		hypothetical protein GLYMA_09G069800 [Glycine max]
Glyma.18G058600	1.66224	2.96397	3.56628	0.793625	1.26006	0.702543	0.0206653	-1.20955	down	--	Protein LIGHT-DEPENDENT SHORT HYPOCOTYLS 6 OS=Arabidopsis thaliana GN=LSH6 PE=1 SV=1		protein LIGHT-DEPENDENT SHORT HYPOCOTYLS 6-like [Hevea brasiliensis]
Glyma.12G154300	109.377	193.159	268.782	44.426	56.379	93.1819	0.0165882	-1.20979	down	Molecular Function: copper ion binding (GO:0005507);; Biological Process: protein targeting to membrane (GO:0006612);; Biological Process: water transport (GO:0006833);; Biological Process: cellular copper ion homeostasis (GO:0006878);; Biological Process: response to stress (GO:0006950);; Biological Process: pattern specification process (GO:0007389);; Biological Process: regulation of cell size…	Metallothionein-like protein type 3 OS=Musa acuminata PE=3 SV=1		Metallothionein-like protein type 3 [Glycine soja]
Glyma.05G194100	17.9403	22.5848	21.7465	7.78707	9.29623	6.06728	1.38551e-05	-1.20994	down	Biological Process: MAPK cascade (GO:0000165);; Biological Process: response to hypoxia (GO:0001666);; Biological Process: defense response to insect (GO:0002213);; Biological Process: respiratory burst involved in defense response (GO:0002679);; Molecular Function: triglyceride lipase activity (GO:0004806);; Biological Process: regulation of transcription, DNA-templated (GO:0006355);; Biological…	Lipase-like PAD4 OS=Arabidopsis thaliana GN=PAD4 PE=1 SV=1		hypothetical protein GLYMA_05G194100 [Glycine max]
[truncated: 1,687 more rows]
